# Supplementary material for: The Effects of Maternal Obesity on Porcine Placental Efficiency and Proteome
Source: Animals (Basel). 2019 Aug 12;9(8):546. doi: 10.3390/ani9080546 (PMC6720507; doi:10.3390/ani9080546)
Supplement: Supplementary file 1 [file animals-09-00546-s001.zip]

Archive with 14 entries (13 files):
- animals-542310 suppl/
- animals-542310 suppl/Figure 1.tif
- animals-542310 suppl/Figure 2.tif
- animals-542310 suppl/Figure 3.tif
- animals-542310 suppl/Figure 4.tif
- animals-542310 suppl/Figure 5.tif
- animals-542310 suppl/Figure S1.jpg
- animals-542310 suppl/Figure S2.pdf
- animals-542310 suppl/Graphical Abstract.pdf
- animals-542310 suppl/Table S1.doc
- animals-542310 suppl/Table S2.xlsx
- animals-542310 suppl/Table S3.xlsx
- animals-542310 suppl/Table S4.xlsx
- animals-542310 suppl/Table S5.xlsx
