# Supplementary material for: The Effects of Maternal Obesity on Porcine Placental Efficiency and Proteome
Source: Animals (Basel). 2019 Aug 12;9(8):546. doi: 10.3390/ani9080546 (PMC6720507; doi:10.3390/ani9080546)
Supplement: Supplementary file 1 [file animals-09-00546-s001.zip › animals-542310 suppl/Table S4.xlsx]

## Sheet: Sheet1
Table S4. GO analysis of the DAPs
GO_ID	GO_Term	GO_function	GO_class	Genes	S gene number	TS gene number	B gene number	TB gene number	p-value
GO:0010951	negative regulation of endopeptidase activity	Biological_Process	11	tr|F1SMW3|F1SMW3_PIG;tr|F1SCF0|F1SCF0_PIG;tr|I3LUG0|I3LUG0_PIG;tr|A0PA00|A0PA00_PIG;sp|Q9TT35|THBG_PIG;sp|Q8MI69|WFDC2_PIG;tr|F1SM14|F1SM14_PIG;tr|F1SCC7|F1SCC7_PIG;tr|F2Z5B1|F2Z5B1_PIG;tr|F1SMW7|F1SMW7_PIG;tr|Q0Z8R0|Q0Z8R0_PIG;tr|Q9GMA6|Q9GMA6_PIG;tr|I3LQ17|I3LQ17_PIG;sp|P79335|PAI1_PIG;tr|F1SLX2|F1SLX2_PIG;sp|O02668|ITIH2_PIG;tr|F1RU34|F1RU34_PIG;sp|P79263|ITIH4_PIG;tr|F2Z5E2|F2Z5E2_PIG;tr|F1RK…	23	325	45	4327	5.87594e-15
GO:0030162	regulation of proteolysis	Biological_Process	7	tr|F1SCC6|F1SCC6_PIG;tr|F1SMW3|F1SMW3_PIG;tr|F2Z5E2|F2Z5E2_PIG;tr|F1RKY2|F1RKY2_PIG;tr|F1SMW7|F1SMW7_PIG;tr|F1SCF0|F1SCF0_PIG;tr|F2Z5B1|F2Z5B1_PIG;sp|Q9TT35|THBG_PIG;tr|F1SCC7|F1SCC7_PIG;tr|Q9GMA6|Q9GMA6_PIG;sp|P79335|PAI1_PIG;tr|I3LUG0|I3LUG0_PIG	12	325	22	4327	8.62438e-09
GO:0006979	response to oxidative stress	Biological_Process	5	tr|F1RKG8|F1RKG8_PIG;tr|D0G0C7|D0G0C7_PIG;tr|F1SC56|F1SC56_PIG;sp|P67937|TPM4_PIG;tr|F1SQP4|F1SQP4_PIG;tr|I3LDC7|I3LDC7_PIG;sp|P79335|PAI1_PIG;tr|F1SGS9|F1SGS9_PIG;tr|F1S131|F1S131_PIG;tr|Q0R678|Q0R678_PIG;tr|F1SJT7|F1SJT7_PIG;tr|F2Z5B6|F2Z5B6_PIG;tr|Q6UJZ1|Q6UJZ1_PIG;tr|F1RIP3|F1RIP3_PIG;tr|I3LR69|I3LR69_PIG;tr|F1S9Q3|F1S9Q3_PIG;tr|F1RS36|F1RS36_PIG;sp|Q5S1U1|HSPB1_PIG	18	325	36	4327	8.69439e-09
GO:0002576	platelet degranulation	Biological_Process	7	tr|F1SLX2|F1SLX2_PIG;tr|K7GQL2|K7GQL2_PIG;sp|P06867|PLMN_PIG;sp|P10668|COF1_PIG;tr|F1RS36|F1RS36_PIG;tr|A0PA00|A0PA00_PIG;tr|F1SPK8|F1SPK8_PIG;tr|F2Z5G3|F2Z5G3_PIG;tr|F1SMN1|F1SMN1_PIG;sp|P79335|PAI1_PIG;tr|F1RX35|F1RX35_PIG;tr|F1RX36|F1RX36_PIG;tr|F1RX37|F1RX37_PIG	13	325	38	4327	1.84848e-06
GO:0050829	defense response to Gram-negative bacterium	Biological_Process	8	tr|F1SV71|F1SV71_PIG;tr|F1RJ31|F1RJ31_PIG;sp|P80015|CAP7_PIG;sp|P12069|LYSC3_PIG;sp|P79335|PAI1_PIG	5	325	5	4327	2.32306e-06
GO:0033540	fatty acid beta-oxidation	Biological_Process	11	tr|F1SBY8|F1SBY8_PIG;tr|A7J0B0|A7J0B0_PIG;tr|F1S2A1|F1S2A1_PIG;tr|D0G7F1|D0G7F1_PIG;tr|Q28956|Q28956_PIG;tr|F1RRB7|F1RRB7_PIG;tr|F1SQH7|F1SQH7_PIG;tr|I3LI20|I3LI20_PIG;tr|F1RJH2|F1RJH2_PIG;sp|Q29554|ECHA_PIG;tr|Q3Y5G5|Q3Y5G5_PIG;tr|F1S3F7|F1S3F7_PIG	12	325	38	4327	4.22611e-06
GO:0036109	alpha-linolenic acid metabolic process	Biological_Process	11	tr|Q28956|Q28956_PIG;tr|A7J0B0|A7J0B0_PIG;tr|F1S2A1|F1S2A1_PIG;tr|F1RRB7|F1RRB7_PIG;tr|D0G7F1|D0G7F1_PIG	5	325	8	4327	0.000107503
GO:0006096	glycolysis	Biological_Process	7	sp|P00336|LDHB_PIG;tr|F1RII7|F1RII7_PIG;sp|P00339|LDHA_PIG;tr|D0G7F6|D0G7F6_PIG;tr|I3LK59|I3LK59_PIG;sp|Q1KYT0|ENOB_PIG;tr|F1S814|F1S814_PIG;tr|F1RM74|F1RM74_PIG;	8	325	35	4327	0.00362561
GO:0006101	citrate metabolic process	Biological_Process	9	tr|I3LJW4|I3LJW4_PIG;sp|P00889|CISY_PIG;tr|F1SRC5|F1SRC5_PIG;tr|G1FJ20|G1FJ20_PIG	4	325	5	4327	0.000147135
GO:0006826	iron ion transport	Biological_Process	9	sp|P09571|TRFE_PIG;tr|I3LR69|I3LR69_PIG;sp|Q29545|ICA_PIG;tr|F1RIP3|F1RIP3_PIG	4	325	6	4327	0.000415247
GO:0006954	inflammatory response	Biological_Process	6	tr|A0MWC5|A0MWC5_PIG;tr|F1SJM0|F1SJM0_PIG;tr|A5D9N3|A5D9N3_PIG;sp|P80015|CAP7_PIG;tr|F1SFI4|F1SFI4_PIG;tr|F1SME1|F1SME1_PIG;sp|P79263|ITIH4_PIG;tr|F1S131|F1S131_PIG;tr|F1SCF0|F1SCF0_PIG;tr|F1RJ76|F1RJ76_PIG;tr|I3LL32|I3LL32_PIG;tr|F1RUN2|F1RUN2_PIG	12	325	45	4327	0.000419337
GO:0006068	ethanol catabolic process	Biological_Process	9	tr|F1S0C1|F1S0C1_PIG;sp|Q2XQV4|ALDH2_PIG;tr|F1ST54|F1ST54_PIG	3	325	3	4327	0.000420118
GO:0007031	peroxisome organization	Biological_Process	5	tr|I3LI20|I3LI20_PIG;tr|D0G7F1|D0G7F1_PIG;tr|F1S2A1|F1S2A1_PIG	3	325	3	4327	0.000420118
GO:0042744	hydrogen peroxide catabolic process	Biological_Process	6	tr|F1RQP0|F1RQP0_PIG;tr|F1S3U9|F1S3U9_PIG;tr|Q6UJZ1|Q6UJZ1_PIG;tr|F1RII7|F1RII7_PIG;tr|F1SGS9|F1SGS9_PIG;tr|F1SJT7|F1SJT7_PIG	6	325	16	4327	0.000719141
GO:0019432	triglyceride biosynthetic process	Biological_Process	8	tr|G1FJ20|G1FJ20_PIG;tr|C0KEG5|C0KEG5_PIG;tr|I3LLU0|I3LLU0_PIG;tr|A5YV76|A5YV76_PIG;tr|F1RWN0|F1RWN0_PIG	5	325	15	4327	0.00370927
GO:0030168	platelet activation	Biological_Process	6	tr|F1SMN1|F1SMN1_PIG;tr|F1SLX2|F1SLX2_PIG;tr|F1RS36|F1RS36_PIG;tr|F1RX35|F1RX35_PIG;tr|F1RYI8|F1RYI8_PIG;sp|P10668|COF1_PIG;tr|F2Z5G3|F2Z5G3_PIG;sp|P06867|PLMN_PIG;tr|F1RX36|F1RX36_PIG;sp|P79335|PAI1_PIG;tr|A0PA00|A0PA00_PIG;tr|F1SPK8|F1SPK8_PIG;tr|F1RX37|F1RX37_PIG;tr|K7GQL2|K7GQL2_PIG	14	325	72	4327	0.000749421
GO:0006641	triglyceride metabolic process	Biological_Process	8	tr|F1SGS9|F1SGS9_PIG;tr|I3LGN5|I3LGN5_PIG;tr|Q95JG9|Q95JG9_PIG;sp|Q6RVA9|CAV1_PIG;tr|F1RY67|F1RY67_PIG	5	325	12	4327	0.0011809
GO:0006099	tricarboxylic acid cycle	Biological_Process	10	tr|I3LJW4|I3LJW4_PIG;tr|F1SRC5|F1SRC5_PIG;sp|P00889|CISY_PIG;tr|F1SSH8|F1SSH8_PIG;sp|Q0QF01|SDHA_PIG	5	325	23	4327	0.0013809
GO:0022904	respiratory electron transport chain	Biological_Process	8	tr|F1SQP4|F1SQP4_PIG;tr|F1SLA0|F1SLA0_PIG;sp|Q0QF01|SDHA_PIG;tr|I3LCI0|I3LCI0_PIG;tr|G8IFA6|G8IFA6_PIG;tr|I3LRR4|I3LRR4_PIG;tr|F1RPD4|F1RPD4_PIG;sp|Q5S3G4|COX5B_PIG	8	325	24	4327	0.0014839
GO:0090026	positive regulation of monocyte chemotaxis	Biological_Process	8	tr|F1SFV3|F1SFV3_PIG;tr|A5D9N3|A5D9N3_PIG;sp|P79335|PAI1_PIG	3	325	4	4327	0.00158662
GO:0042760	very long-chain fatty acid catabolic process	Biological_Process	10	tr|F1SQH7|F1SQH7_PIG;tr|I3LI20|I3LI20_PIG;tr|F1S2A1|F1S2A1_PIG	3	325	4	4327	0.00158662
GO:0044262	cellular carbohydrate metabolic process	Biological_Process	5	sp|P00336|LDHB_PIG;tr|G1FJ20|G1FJ20_PIG;sp|P00339|LDHA_PIG;sp|P00889|CISY_PIG	4	325	8	4327	0.00171577
GO:0006006	glucose metabolic process	Biological_Process	9	tr|F1S814|F1S814_PIG;tr|F2Z5G3|F2Z5G3_PIG;tr|I3L929|I3L929_PIG;tr|F1RY67|F1RY67_PIG;tr|I3L6A4|I3L6A4_PIG;tr|E0X6R2|E0X6R2_PIG;tr|Q95JG9|Q95JG9_PIG	7	325	26	4327	0.00238464
GO:0007565	female pregnancy	Biological_Process	5	tr|A5GFU0|A5GFU0_PIG;tr|I3LN42|I3LN42_PIG;tr|I3LUG0|I3LUG0_PIG;tr|Q6UJZ1|Q6UJZ1_PIG;tr|I3LQ27|I3LQ27_PIG;tr|C3VML0|C3VML0_PIG	6	325	20	4327	0.00269081
GO:0006957	complement activation, alternative pathway	Biological_Process	6	sp|P01025|CO3_PIG;tr|F1RQW6|F1RQW6_PIG;tr|Q8MI72|Q8MI72_PIG;tr|F1SME1|F1SME1_PIG	4	325	9	4327	0.00290676
GO:0032570	response to progesterone stimulus	Biological_Process	7	sp|Q6RVA9|CAV1_PIG;sp|Q2XQV4|ALDH2_PIG;tr|C3VML0|C3VML0_PIG;sp|P01025|CO3_PIG	4	325	9	4327	0.00290676
GO:0010942	positive regulation of cell death	Biological_Process	7	tr|F1SJR8|F1SJR8_PIG;tr|F1RII7|F1RII7_PIG;tr|F1S3P6|F1S3P6_PIG	3	325	5	4327	0.00374584
GO:0051602	response to electrical stimulus	Biological_Process	5	tr|A5D9N3|A5D9N3_PIG;tr|F1RKG8|F1RKG8_PIG;tr|K9J4R8|K9J4R8_PIG	3	325	5	4327	0.00374584
GO:0030449	regulation of complement activation	Biological_Process	6	tr|Q8MI72|Q8MI72_PIG;tr|F1S0J2|F1S0J2_PIG;tr|B0LFE9|B0LFE9_PIG	3	325	5	4327	0.00374584
GO:0045807	positive regulation of endocytosis	Biological_Process	7	sp|Q6RVA9|CAV1_PIG;tr|A0MWC5|A0MWC5_PIG;tr|F1SPK8|F1SPK8_PIG	3	325	5	4327	0.00374584
GO:0070995	NADPH oxidation	Biological_Process	13	sp|P16549|FMO1_PIG;tr|F1RQP0|F1RQP0_PIG	2	325	2	4327	0.00562542
GO:0033629	negative regulation of cell adhesion mediated by integrin	Biological_Process	6	tr|F1SFI5|F1SFI5_PIG;sp|P79335|PAI1_PIG	2	325	2	4327	0.00562542
GO:0002227	innate immune response in mucosa	Biological_Process	7	tr|F1SJT7|F1SJT7_PIG;tr|F1RJ31|F1RJ31_PIG	2	325	2	4327	0.00562542
GO:0018119	peptidyl-cysteine S-nitrosylation	Biological_Process	9	tr|F1S0C1|F1S0C1_PIG;tr|F1RJ31|F1RJ31_PIG	2	325	2	4327	0.00562542
GO:0006097	glyoxylate cycle	Biological_Process	7	tr|F1SK00|F1SK00_PIG;tr|I3LDC7|I3LDC7_PIG	2	325	2	4327	0.00562542
GO:0006982	response to lipid hydroperoxide	Biological_Process	7	tr|Q6UJZ1|Q6UJZ1_PIG;tr|F1SJT7|F1SJT7_PIG	2	325	2	4327	0.00562542
GO:0001774	microglial cell activation	Biological_Process	7	sp|P80015|CAP7_PIG;tr|A5D9N3|A5D9N3_PIG	2	325	2	4327	0.00562542
GO:0051006	positive regulation of lipoprotein lipase activity	Biological_Process	9	tr|F1SJT7|F1SJT7_PIG;tr|I3LGN5|I3LGN5_PIG	2	325	2	4327	0.00562542
GO:0045123	cellular extravasation	Biological_Process	5	sp|P80015|CAP7_PIG;tr|F1SMF6|F1SMF6_PIG	2	325	2	4327	0.00562542
GO:0006508	proteolysis	Biological_Process	6	tr|F1RPD4|F1RPD4_PIG;tr|F1SV71|F1SV71_PIG;tr|A6YNL5|A6YNL5_PIG;tr|F1SNL7|F1SNL7_PIG;tr|F1S8E9|F1S8E9_PIG;tr|F1SAL4|F1SAL4_PIG;sp|Q8MI69|WFDC2_PIG;sp|P06867|PLMN_PIG;tr|F1S4J6|F1S4J6_PIG;tr|F1S131|F1S131_PIG;tr|F1RQW6|F1RQW6_PIG;tr|F1S4Q8|F1S4Q8_PIG;tr|F1SD70|F1SD70_PIG;tr|Q0R678|Q0R678_PIG;tr|F1SEH4|F1SEH4_PIG;tr|F1SC56|F1SC56_PIG;tr|F1SSF7|F1SSF7_PIG;tr|F1RSC3|F1RSC3_PIG	18	325	127	4327	0.00608526
GO:0006958	complement activation, classical pathway	Biological_Process	10	tr|F1SME1|F1SME1_PIG;tr|F1RJ76|F1RJ76_PIG;sp|P01025|CO3_PIG;tr|B0LFE9|B0LFE9_PIG	4	325	11	4327	0.00674718
GO:0006102	isocitrate metabolic process	Biological_Process	9	tr|F1SK00|F1SK00_PIG;tr|I3LDC7|I3LDC7_PIG;tr|F1SRC5|F1SRC5_PIG	3	325	6	4327	0.00707643
GO:0032870	cellular response to hormone stimulus	Biological_Process	7	sp|Q2XQV4|ALDH2_PIG;tr|A5D9N3|A5D9N3_PIG;tr|I3LQ27|I3LQ27_PIG	3	325	6	4327	0.00707643
GO:0000038	very long-chain fatty acid metabolic process	Biological_Process	10	tr|F1RRB7|F1RRB7_PIG;tr|A7J0B0|A7J0B0_PIG;tr|Q28956|Q28956_PIG	3	325	6	4327	0.00707643
GO:0055093	response to hyperoxia	Biological_Process	5	tr|F1SC56|F1SC56_PIG;sp|P79335|PAI1_PIG;sp|Q2XQV4|ALDH2_PIG	3	325	6	4327	0.00707643
GO:0051592	response to calcium ion	Biological_Process	7	sp|Q6RVA9|CAV1_PIG;tr|F1RX36|F1RX36_PIG;tr|F2Z5G3|F2Z5G3_PIG;tr|F1RKG8|F1RKG8_PIG;tr|F1RX35|F1RX35_PIG;tr|F1RX37|F1RX37_PIG	6	325	24	4327	0.00723487
GO:0008544	epidermis development	Biological_Process	9	tr|F1S3P6|F1S3P6_PIG;tr|F1SDC7|F1SDC7_PIG;tr|F1RWN0|F1RWN0_PIG;tr|F1SGI3|F1SGI3_PIG;tr|F1S0K1|F1S0K1_PIG	5	325	18	4327	0.0087771
GO:0001934	positive regulation of protein phosphorylation	Biological_Process	10	sp|P01025|CO3_PIG;tr|A5D9N3|A5D9N3_PIG;tr|F1S3P6|F1S3P6_PIG;tr|A5GFU0|A5GFU0_PIG	4	325	12	4327	0.00953031
GO:0045429	positive regulation of nitric oxide biosynthetic process	Biological_Process	9	tr|F1SJM0|F1SJM0_PIG;tr|F1RNP4|F1RNP4_PIG;tr|F1RII7|F1RII7_PIG;tr|A5D9N3|A5D9N3_PIG	4	325	12	4327	0.00953031
GO:0009314	response to radiation	Biological_Process	5	tr|F1S0K1|F1S0K1_PIG;tr|F1SC56|F1SC56_PIG;tr|F1RYI8|F1RYI8_PIG	3	325	7	4327	0.0117
GO:0033574	response to testosterone stimulus	Biological_Process	7	tr|F1S131|F1S131_PIG;sp|Q2XQV4|ALDH2_PIG;tr|I3LGZ9|I3LGZ9_PIG	3	325	7	4327	0.0117
GO:0030212	hyaluronan metabolic process	Biological_Process	9	sp|Q29052|ITIH1_PIG;sp|O02668|ITIH2_PIG;sp|P79263|ITIH4_PIG	3	325	7	4327	0.0117
GO:0051216	cartilage development	Biological_Process	8	tr|A5GFU0|A5GFU0_PIG;tr|F1SQ09|F1SQ09_PIG;tr|F1SGT4|F1SGT4_PIG	3	325	7	4327	0.0117
GO:0051918	negative regulation of fibrinolysis	Biological_Process	9	tr|I3LGN5|I3LGN5_PIG;sp|P06867|PLMN_PIG;sp|P79335|PAI1_PIG	3	325	7	4327	0.0117
GO:0071222	cellular response to lipopolysaccharide	Biological_Process	8	sp|P79335|PAI1_PIG;tr|A0MWC5|A0MWC5_PIG;tr|F1SP55|F1SP55_PIG;tr|F1RJ31|F1RJ31_PIG	4	325	13	4327	0.0129651
GO:0032355	response to estradiol stimulus	Biological_Process	8	tr|I3LN42|I3LN42_PIG;tr|F1S3P6|F1S3P6_PIG;tr|F1S131|F1S131_PIG;tr|I3LQ27|I3LQ27_PIG;sp|P01025|CO3_PIG;tr|F1SC56|F1SC56_PIG	6	325	28	4327	0.0157062
GO:0019853	L-ascorbic acid biosynthetic process	Biological_Process	8	tr|F1RWY0|F1RWY0_PIG;tr|I3L929|I3L929_PIG	2	325	3	4327	0.016036
GO:0070542	response to fatty acid	Biological_Process	6	tr|F1S3P6|F1S3P6_PIG;tr|I3LIL5|I3LIL5_PIG	2	325	3	4327	0.016036
GO:0001869	negative regulation of complement activation, lectin pathway	Biological_Process	8	tr|A0PA00|A0PA00_PIG;tr|F1SLX2|F1SLX2_PIG	2	325	3	4327	0.016036
GO:0007608	sensory perception of smell	Biological_Process	9	tr|A5GFU0|A5GFU0_PIG;tr|Q8WMH1|Q8WMH1_PIG	2	325	3	4327	0.016036
GO:0042535	positive regulation of tumor necrosis factor biosynthetic process	Biological_Process	9	sp|P80015|CAP7_PIG;sp|Q5S1U1|HSPB1_PIG	2	325	3	4327	0.016036
GO:0032000	positive regulation of fatty acid beta-oxidation	Biological_Process	12	tr|F1RY67|F1RY67_PIG;tr|Q95JG9|Q95JG9_PIG	2	325	3	4327	0.016036
GO:0055074	calcium ion homeostasis	Biological_Process	10	tr|F1SFV3|F1SFV3_PIG;tr|A5GFU0|A5GFU0_PIG	2	325	3	4327	0.016036
GO:0009437	carnitine metabolic process	Biological_Process	7	tr|Q95JG9|Q95JG9_PIG;tr|F1RY67|F1RY67_PIG	2	325	3	4327	0.016036
GO:0007597	blood coagulation, intrinsic pathway	Biological_Process	7	tr|I3LGN5|I3LGN5_PIG;tr|F1SLX2|F1SLX2_PIG;tr|A0PA00|A0PA00_PIG	3	325	8	4327	0.0176906
GO:0015671	oxygen transport	Biological_Process	6	tr|F1RGX7|F1RGX7_PIG;tr|F1RII7|F1RII7_PIG;tr|F1RGX4|F1RGX4_PIG	3	325	8	4327	0.0176906
GO:0001676	long-chain fatty acid metabolic process	Biological_Process	10	tr|F1RY67|F1RY67_PIG;tr|F1SQH7|F1SQH7_PIG;tr|Q95JG9|Q95JG9_PIG	3	325	8	4327	0.0176906
GO:0006699	bile acid biosynthetic process	Biological_Process	9	tr|Q28956|Q28956_PIG;tr|D0G7F1|D0G7F1_PIG;tr|F1SQH7|F1SQH7_PIG	3	325	8	4327	0.0176906
GO:0042311	vasodilation	Biological_Process	9	tr|F1SMF6|F1SMF6_PIG;tr|F1RNP4|F1RNP4_PIG;tr|F1SFI4|F1SFI4_PIG	3	325	8	4327	0.0176906
GO:0007586	digestion	Biological_Process	5	tr|I3LL32|I3LL32_PIG;tr|F1SAL4|F1SAL4_PIG;sp|P12069|LYSC3_PIG	3	325	8	4327	0.0176906
GO:0014070	response to organic cyclic compound	Biological_Process	6	tr|Q6UJZ1|Q6UJZ1_PIG;tr|Q95JG9|Q95JG9_PIG;tr|F1RKG8|F1RKG8_PIG;tr|F1RY67|F1RY67_PIG;tr|F1SQ09|F1SQ09_PIG;tr|I3LDC7|I3LDC7_PIG;tr|F1S3P6|F1S3P6_PIG;tr|I3LGZ9|I3LGZ9_PIG	8	325	46	4327	0.0195425
GO:0042755	eating behavior	Biological_Process	5	tr|F1RY67|F1RY67_PIG;tr|Q95JG9|Q95JG9_PIG;tr|F1RKG8|F1RKG8_PIG	3	325	9	4327	0.0250825
GO:0006654	phosphatidic acid biosynthetic process	Biological_Process	8	tr|C0KEG5|C0KEG5_PIG;tr|I3LLU0|I3LLU0_PIG;tr|F1RWN0|F1RWN0_PIG	3	325	9	4327	0.0250825
GO:0006094	gluconeogenesis	Biological_Process	9	tr|F1RM74|F1RM74_PIG;tr|D0G7F6|D0G7F6_PIG;sp|Q1KYT0|ENOB_PIG;tr|F1SC80|F1SC80_PIG;tr|I3LK59|I3LK59_PIG	5	325	23	4327	0.0253029
GO:0001501	skeletal system development	Biological_Process	7	tr|Q59IP2|Q59IP2_PIG;tr|A3EX84|A3EX84_PIG;tr|F1SSF7|F1SSF7_PIG;tr|F1S3U9|F1S3U9_PIG;tr|F1SM14|F1SM14_PIG;tr|F1SC56|F1SC56_PIG	6	325	31	4327	0.0253981
GO:0055114	oxidation-reduction process	Biological_Process	5	sp|P19100|CP17A_PIG;tr|F1RQU7|F1RQU7_PIG;tr|F1SUD4|F1SUD4_PIG;tr|F1SDC7|F1SDC7_PIG;sp|P79430|CP192_PIG;tr|F1RIP3|F1RIP3_PIG;tr|F1S3H7|F1S3H7_PIG;tr|F1S3U9|F1S3U9_PIG;tr|I3LR69|I3LR69_PIG;tr|I3LLU0|I3LLU0_PIG;sp|P00336|LDHB_PIG;tr|I3L929|I3L929_PIG;tr|F1ST54|F1ST54_PIG;sp|Q28960|CBR1_PIG;sp|P00339|LDHA_PIG;tr|Q6UJZ1|Q6UJZ1_PIG;tr|Q8SPR3|Q8SPR3_PIG;sp|Q8WNV7|DHRS4_PIG	18	325	147	4327	0.0255352
GO:0042493	response to drug	Biological_Process	5	sp|Q29554|ECHA_PIG;tr|I3LI20|I3LI20_PIG;tr|A5GFU0|A5GFU0_PIG;tr|Q95JG9|Q95JG9_PIG;sp|Q6RVA9|CAV1_PIG;tr|F1SBY8|F1SBY8_PIG;tr|I3LQ27|I3LQ27_PIG;tr|F1SV71|F1SV71_PIG;sp|Q1KYT0|ENOB_PIG;tr|F1RKG8|F1RKG8_PIG;tr|F6PVJ7|F6PVJ7_PIG;tr|F1SC56|F1SC56_PIG;tr|Q0R678|Q0R678_PIG;tr|Q6UJZ1|Q6UJZ1_PIG;tr|F1RY67|F1RY67_PIG	15	325	116	4327	0.0256911
GO:0044255	cellular lipid metabolic process	Biological_Process	5	tr|F1SP55|F1SP55_PIG;tr|I3LDC7|I3LDC7_PIG;tr|I3LIL5|I3LIL5_PIG;tr|F1S3P6|F1S3P6_PIG	4	325	16	4327	0.0275995
GO:0009408	response to heat	Biological_Process	5	tr|F1ST36|F1ST36_PIG;tr|F1S131|F1S131_PIG;sp|Q6S4N2|HS71B_PIG;tr|F1RKG8|F1RKG8_PIG;tr|F1SC56|F1SC56_PIG	5	325	24	4327	0.0300576
GO:0006091	generation of precursor metabolites and energy	Biological_Process	5	tr|F1SBY8|F1SBY8_PIG;tr|A7J0B0|A7J0B0_PIG	2	325	4	4327	0.0304854
GO:0042359	vitamin D metabolic process	Biological_Process	7	tr|F1SD70|F1SD70_PIG;tr|I3LN42|I3LN42_PIG	2	325	4	4327	0.0304854
GO:0043691	reverse cholesterol transport	Biological_Process	8	tr|F1SP55|F1SP55_PIG;tr|F1SJT7|F1SJT7_PIG	2	325	4	4327	0.0304854
GO:0008228	opsonization	Biological_Process	5	tr|F1SJM0|F1SJM0_PIG;tr|F1RJ76|F1RJ76_PIG	2	325	4	4327	0.0304854
GO:0043403	skeletal muscle tissue regeneration	Biological_Process	7	sp|Q1KYT0|ENOB_PIG;tr|K9IVW4|K9IVW4_PIG	2	325	4	4327	0.0304854
GO:0031424	keratinization	Biological_Process	10	tr|F1SFT4|F1SFT4_PIG;tr|F1RK90|F1RK90_PIG	2	325	4	4327	0.0304854
GO:0010575	positive regulation vascular endothelial growth factor production	Biological_Process	8	sp|P01025|CO3_PIG;tr|F1SME1|F1SME1_PIG	2	325	4	4327	0.0304854
GO:0090197	positive regulation of chemokine secretion	Biological_Process	10	tr|I3LL32|I3LL32_PIG;tr|F1SME1|F1SME1_PIG	2	325	4	4327	0.0304854
GO:0019882	antigen processing and presentation	Biological_Process	4	tr|F1RNP2|F1RNP2_PIG;tr|F1RHV7|F1RHV7_PIG	2	325	4	4327	0.0304854
GO:0001894	tissue homeostasis	Biological_Process	6	tr|A5GFU0|A5GFU0_PIG;tr|F1RNP4|F1RNP4_PIG	2	325	4	4327	0.0304854
GO:0008209	androgen metabolic process	Biological_Process	6	sp|P79430|CP192_PIG;tr|Q28956|Q28956_PIG	2	325	4	4327	0.0304854
GO:0009267	cellular response to starvation	Biological_Process	8	tr|F1RUN2|F1RUN2_PIG;sp|Q6RVA9|CAV1_PIG	2	325	4	4327	0.0304854
GO:0071346	cellular response to interferon-gamma	Biological_Process	7	tr|F1RJ31|F1RJ31_PIG;tr|A5D9N3|A5D9N3_PIG	2	325	4	4327	0.0304854
GO:0010745	negative regulation of macrophage derived foam cell differentiation	Biological_Process	10	tr|F1SP55|F1SP55_PIG;tr|F1RJ76|F1RJ76_PIG	2	325	4	4327	0.0304854
GO:0051899	membrane depolarization	Biological_Process	6	sp|Q6RVA9|CAV1_PIG;tr|Q0R678|Q0R678_PIG	2	325	4	4327	0.0304854
GO:0060315	negative regulation of ryanodine-sensitive calcium-release channel activity	Biological_Process	11	tr|F1SAW8|F1SAW8_PIG;tr|F2Z5G3|F2Z5G3_PIG	2	325	4	4327	0.0304854
GO:0018149	peptide cross-linking	Biological_Process	8	tr|F1SFT4|F1SFT4_PIG;tr|K7GQL2|K7GQL2_PIG;tr|F1RYI8|F1RYI8_PIG	3	325	10	4327	0.0338776
GO:0051591	response to cAMP	Biological_Process	7	tr|F1RKG8|F1RKG8_PIG;tr|F6PVJ7|F6PVJ7_PIG;tr|G8IFA6|G8IFA6_PIG	3	325	10	4327	0.0338776
GO:0045087	innate immune response	Biological_Process	5	tr|F1S0J2|F1S0J2_PIG;tr|A0MWC5|A0MWC5_PIG;tr|F1S4J6|F1S4J6_PIG;tr|F1SD70|F1SD70_PIG;tr|B0LFE9|B0LFE9_PIG;tr|A3EX84|A3EX84_PIG;tr|F1SCY0|F1SCY0_PIG	7	325	44	4327	0.0435133
GO:0051260	protein homooligomerization	Biological_Process	9	tr|F1RGB8|F1RGB8_PIG;tr|F1RNP4|F1RNP4_PIG;tr|Q95JG9|Q95JG9_PIG;sp|Q6RVA9|CAV1_PIG;tr|F1SIH8|F1SIH8_PIG;tr|F1RHE6|F1RHE6_PIG;tr|F1RY67|F1RY67_PIG	7	325	44	4327	0.0435133
GO:0030049	muscle filament sliding	Biological_Process	9	tr|F1SG00|F1SG00_PIG;tr|F2Z5B6|F2Z5B6_PIG;sp|P67937|TPM4_PIG	3	325	11	4327	0.0440516
GO:0032967	positive regulation of collagen biosynthetic process	Biological_Process	8	tr|F1S3P6|F1S3P6_PIG;tr|F1RQP0|F1RQP0_PIG	2	325	5	4327	0.0483118
GO:0042574	retinal metabolic process	Biological_Process	6	sp|Q8WNV7|DHRS4_PIG;tr|F1SC80|F1SC80_PIG	2	325	5	4327	0.0483118
GO:0051412	response to corticosterone stimulus	Biological_Process	9	tr|F1RKG8|F1RKG8_PIG;tr|Q6UJZ1|Q6UJZ1_PIG	2	325	5	4327	0.0483118
GO:0006069	ethanol oxidation	Biological_Process	9	sp|Q2XQV4|ALDH2_PIG;tr|F1S0C1|F1S0C1_PIG	2	325	5	4327	0.0483118
GO:0006853	carnitine shuttle	Biological_Process	9	tr|F1RY67|F1RY67_PIG;tr|Q95JG9|Q95JG9_PIG	2	325	5	4327	0.0483118
GO:0031325	positive regulation of cellular metabolic process	Biological_Process	6	tr|A5YV76|A5YV76_PIG;tr|G1FJ20|G1FJ20_PIG	2	325	5	4327	0.0483118
GO:0045071	negative regulation of viral genome replication	Biological_Process	9	tr|I3LLM4|I3LLM4_PIG;tr|F1RJN6|F1RJN6_PIG	2	325	5	4327	0.0483118
GO:0033700	phospholipid efflux	Biological_Process	9	tr|F1SP55|F1SP55_PIG;tr|F1SJT7|F1SJT7_PIG	2	325	5	4327	0.0483118
GO:0006693	prostaglandin metabolic process	Biological_Process	10	tr|A7J0B0|A7J0B0_PIG;tr|F1S3H7|F1S3H7_PIG	2	325	5	4327	0.0483118
GO:0048545	response to steroid hormone stimulus	Biological_Process	6	tr|I3LDC7|I3LDC7_PIG;tr|F1SJR8|F1SJR8_PIG	2	325	5	4327	0.0483118
GO:0043457	regulation of cellular respiration	Biological_Process	8	sp|P00889|CISY_PIG;tr|F1RJ31|F1RJ31_PIG	2	325	5	4327	0.0483118
GO:0045214	sarcomere organization	Biological_Process	9	tr|F2Z5B6|F2Z5B6_PIG;tr|F1S0J8|F1S0J8_PIG	2	325	5	4327	0.0483118
GO:0046580	negative regulation of Ras protein signal transduction	Biological_Process	11	tr|F1RF76|F1RF76_PIG;tr|F1S4K0|F1S4K0_PIG	2	325	5	4327	0.0483118
GO:0020027	hemoglobin metabolic process	Biological_Process	6	tr|F1RMN7|F1RMN7_PIG;tr|F1SGS9|F1SGS9_PIG	2	325	5	4327	0.0483118
GO:0030574	collagen catabolic process	Biological_Process	6	tr|F1SC56|F1SC56_PIG;tr|F1SV71|F1SV71_PIG	2	325	5	4327	0.0483118
GO:0060079	regulation of excitatory postsynaptic membrane potential	Biological_Process	9	tr|F2Z5G3|F2Z5G3_PIG;tr|F1RNP4|F1RNP4_PIG	2	325	5	4327	0.0483118
GO:0008053	mitochondrial fusion	Biological_Process	6	tr|F1RF76|F1RF76_PIG;tr|F1SFG7|F1SFG7_PIG	2	325	5	4327	0.0483118
GO:0032496	response to lipopolysaccharide	Biological_Process	7	sp|Q2XQV4|ALDH2_PIG;tr|F1SC56|F1SC56_PIG;sp|P16549|FMO1_PIG;tr|F1S0C1|F1S0C1_PIG;tr|F1SFV3|F1SFV3_PIG;sp|Q9XSD9-2|PGS2_PIG	6	325	36	4327	0.0491134
GO:0009612	response to mechanical stimulus	Biological_Process	5	sp|Q9XSD9-2|PGS2_PIG;tr|I3LQ27|I3LQ27_PIG;sp|Q6RVA9|CAV1_PIG;tr|F1SC56|F1SC56_PIG	4	325	19	4327	0.0492357
GO:0051258	protein polymerization	Biological_Process	9	tr|F1RJ76|F1RJ76_PIG;tr|F1RX37|F1RX37_PIG;tr|F1RX36|F1RX36_PIG;tr|F1RX35|F1RX35_PIG	4	325	19	4327	0.0492357
GO:0005615	extracellular space	Cellular_Component	5	tr|F1RMN7|F1RMN7_PIG;sp|P61288|TCTP_PIG;tr|Q9GMA6|Q9GMA6_PIG;tr|F1SFI4|F1SFI4_PIG;sp|Q8MI69|WFDC2_PIG;sp|P01025|CO3_PIG;tr|F1RUN2|F1RUN2_PIG;tr|I3LN42|I3LN42_PIG;tr|F1RYI8|F1RYI8_PIG;tr|F1SCC7|F1SCC7_PIG;tr|I3LL32|I3LL32_PIG;sp|P79335|PAI1_PIG;tr|F2Z5B1|F2Z5B1_PIG;tr|F1SMW3|F1SMW3_PIG;tr|F1SMW7|F1SMW7_PIG;sp|P50390|TTHY_PIG;tr|F1SME1|F1SME1_PIG;tr|F1RKG8|F1RKG8_PIG;tr|F2Z5E2|F2Z5E2_PIG;tr|F1SLW8|…	53	325	225	4327	6.88338e-15
GO:0005576	extracellular region	Cellular_Component	3	tr|A5GFU0|A5GFU0_PIG;sp|P04119|LACB_PIG;tr|F1SCF0|F1SCF0_PIG;tr|F2Z5G3|F2Z5G3_PIG;tr|F1S4J6|F1S4J6_PIG;tr|F1SJM0|F1SJM0_PIG;tr|F1RKY2|F1RKY2_PIG;tr|F1SFU5|F1SFU5_PIG;sp|O46655|WAP_PIG;tr|F1SC20|F1SC20_PIG;tr|F1RQW6|F1RQW6_PIG;tr|F1S4Q8|F1S4Q8_PIG;tr|B3F714|B3F714_PIG;sp|Q1KYT0|ENOB_PIG;sp|Q29052|ITIH1_PIG;sp|P09571|TRFE_PIG;tr|Q8WMH1|Q8WMH1_PIG;tr|F1RSC3|F1RSC3_PIG;sp|Q29545|ICA_PIG;sp|O02668|ITI…	37	325	180	4327	7.41639e-09
GO:0045095	keratin filament	Cellular_Component	12	tr|I3LDM6|I3LDM6_PIG;tr|F1SGG6|F1SGG6_PIG;tr|I3L5C4|I3L5C4_PIG;tr|F1SGI7|F1SGI7_PIG;tr|F1SGI3|F1SGI3_PIG;tr|F1SGG9|F1SGG9_PIG;tr|F1S0K1|F1S0K1_PIG	7	325	14	4327	2.73812e-05
GO:0031093	platelet alpha granule lumen	Cellular_Component	13	tr|K7GQL2|K7GQL2_PIG;sp|P79335|PAI1_PIG;tr|F1RX35|F1RX35_PIG;sp|P06867|PLMN_PIG;tr|F1SLX2|F1SLX2_PIG;tr|F1RX36|F1RX36_PIG;tr|A0PA00|A0PA00_PIG;tr|F1RX37|F1RX37_PIG	8	325	19	4327	3.3725e-05
GO:0005782	peroxisomal matrix	Cellular_Component	12	tr|F1SBY8|F1SBY8_PIG;tr|I3LDC7|I3LDC7_PIG;tr|D0G7F1|D0G7F1_PIG;tr|Q28956|Q28956_PIG;tr|A7J0B0|A7J0B0_PIG;tr|F1RRB7|F1RRB7_PIG;tr|F1RQP0|F1RQP0_PIG	7	325	19	4327	0.000289026
GO:0005739	mitochondrion	Cellular_Component	9	tr|F1S2A1|F1S2A1_PIG;tr|F1RQP0|F1RQP0_PIG;tr|F1S0C1|F1S0C1_PIG;tr|F1SRC5|F1SRC5_PIG;tr|F1S0V6|F1S0V6_PIG;tr|I3LRR4|I3LRR4_PIG;tr|F1SBY8|F1SBY8_PIG;tr|F1S179|F1S179_PIG;tr|F1S3U9|F1S3U9_PIG;tr|D0G7F1|D0G7F1_PIG;tr|I3LDC7|I3LDC7_PIG;tr|G1FJ20|G1FJ20_PIG;sp|Q6RVA9|CAV1_PIG;tr|F1SQH7|F1SQH7_PIG;sp|P00339|LDHA_PIG;tr|A7J0B0|A7J0B0_PIG;tr|Q0R678|Q0R678_PIG;tr|F1SGG6|F1SGG6_PIG;sp|P12309|GLRX1_PIG;tr|F6…	34	325	254	4327	0.000293911
GO:0009986	cell surface	Cellular_Component	5	sp|Q6RVA9|CAV1_PIG;sp|Q1KYT0|ENOB_PIG;tr|F1SPK8|F1SPK8_PIG;tr|F1S7H6|F1S7H6_PIG;tr|F1RS36|F1RS36_PIG;sp|Q75QW1|EPCAM_PIG;tr|F1RKG8|F1RKG8_PIG;tr|F1SGT4|F1SGT4_PIG;tr|I3LK59|I3LK59_PIG;tr|F1S9Q3|F1S9Q3_PIG;tr|F1RMA7|F1RMA7_PIG;tr|F1SLA0|F1SLA0_PIG;tr|I3LGN5|I3LGN5_PIG;sp|Q5S1U1|HSPB1_PIG;tr|I3LGZ9|I3LGZ9_PIG;tr|F1SJT7|F1SJT7_PIG	16	325	84	4327	0.000406519
GO:0042583	chromaffin granule	Cellular_Component	12	tr|F1SCC6|F1SCC6_PIG;sp|Q29549|CLUS_PIG;tr|F1SCC7|F1SCC7_PIG	3	325	3	4327	0.000420118
GO:0005778	peroxisomal membrane	Cellular_Component	12	sp|Q8WNV7|DHRS4_PIG;tr|Q28956|Q28956_PIG;tr|A7J0B0|A7J0B0_PIG;tr|I3LI20|I3LI20_PIG;tr|I3LRG2|I3LRG2_PIG;tr|F1SGS9|F1SGS9_PIG;tr|F1S3F7|F1S3F7_PIG	7	325	23	4327	0.00108138
GO:0005862	muscle thin filament tropomyosin	Cellular_Component	13	tr|F1SG00|F1SG00_PIG;tr|F2Z5B6|F2Z5B6_PIG;sp|P67937|TPM4_PIG	3	325	4	4327	0.00158662
GO:0044446	intracellular organelle part	Cellular_Component	8	tr|F1ST28|F1ST28_PIG;tr|I3LRR4|I3LRR4_PIG;tr|F1RN44|F1RN44_PIG	3	325	4	4327	0.00158662
GO:0000015	phosphopyruvate hydratase complex	Cellular_Component	11	tr|F1RII7|F1RII7_PIG;tr|I3LK59|I3LK59_PIG;sp|Q1KYT0|ENOB_PIG;tr|F1RGX4|F1RGX4_PIG	4	325	9	4327	0.00290676
GO:0005577	fibrinogen complex	Cellular_Component	5	tr|F1RX35|F1RX35_PIG;tr|F1RX37|F1RX37_PIG;tr|F1RX36|F1RX36_PIG	3	325	5	4327	0.00374584
GO:0008043	intracellular ferritin complex	Cellular_Component	7	tr|I3LR69|I3LR69_PIG;tr|F1RIP3|F1RIP3_PIG	2	325	2	4327	0.00562542
GO:0005759	mitochondrial matrix	Cellular_component	11	tr|F1SSH8|F1SSH8_PIG;tr|F1RJH2|F1RJH2_PIG;tr|F1ST54|F1ST54_PIG;tr|I3LIL5|I3LIL5_PIG;tr|F1RMV5|F1RMV5_PIG;sp|Q2XQV4|ALDH2_PIG;tr|F1RK10|F1RK10_PIG;sp|P00889|CISY_PIG;tr|I3LNB4|I3LNB4_PIG;tr|F1SK00|F1SK00_PIG	10	325	60	4327	0.0083766
GO:0033018	sarcoplasmic reticulum lumen	Cellular_Component	10	tr|F1SMN1|F1SMN1_PIG;tr|F1SAW8|F1SAW8_PIG	2	325	3	4327	0.016036
GO:0070469	respiratory chain	Cellular_component	5	sp|Q0QF01|SDHA_PIG;tr|Q1HB16|Q1HB16_PIG;tr|F1RPD4|F1RPD4_PIG;	3	325	8	4327	0.0176906
GO:0016324	apical plasma membrane	Cellular_Component	6	sp|Q6RVA9|CAV1_PIG;tr|I3LQ27|I3LQ27_PIG;tr|K7GL43|K7GL43_PIG;tr|I3L929|I3L929_PIG;tr|J9JIL3|J9JIL3_PIG;tr|F1SQR2|F1SQR2_PIG;tr|F1SS24|F1SS24_PIG;sp|P09571|TRFE_PIG;tr|C3VML0|C3VML0_PIG;sp|Q75QW1|EPCAM_PIG	10	325	63	4327	0.0177461
GO:0005788	endoplasmic reticulum lumen	Cellular_Component	11	tr|I3LRN8|I3LRN8_PIG;tr|F1RYI8|F1RYI8_PIG;tr|F1RS36|F1RS36_PIG;sp|P16549|FMO1_PIG;tr|I3LS72|I3LS72_PIG;tr|F1S0M9|F1S0M9_PIG;tr|K9IVK1|K9IVK1_PIG;tr|F1SJT7|F1SJT7_PIG;tr|F1SQH7|F1SQH7_PIG	9	325	63	4327	0.0261063
GO:0005743	mitochondrial inner membrane	Cellular_Component	13	tr|I3LCI0|I3LCI0_PIG;tr|F1SK00|F1SK00_PIG;tr|F1RY67|F1RY67_PIG;sp|Q5S3G4|COX5B_PIG;sp|Q29554|ECHA_PIG;sp|Q9MZ15|VDAC2_PIG;tr|A3EX84|A3EX84_PIG;tr|F1RPD4|F1RPD4_PIG;tr|Q95JG9|Q95JG9_PIG;tr|I3LI20|I3LI20_PIG;tr|F1SDC7|F1SDC7_PIG;tr|I3LIL5|I3LIL5_PIG;tr|Q1HB16|Q1HB16_PIG	13	325	106	4327	0.0268575
GO:0005833	hemoglobin complex	Cellular_Component	11	tr|F1RII7|F1RII7_PIG;tr|F1RGX4|F1RGX4_PIG;tr|F1RGX7|F1RGX7_PIG	3	325	9	4327	0.0250825
GO:0042612	MHC class I protein complex	Cellular_Component	8	tr|F1RHV7|F1RHV7_PIG;tr|F1RNP2|F1RNP2_PIG	2	325	4	4327	0.0304854
GO:0016281	eukaryotic translation initiation factor 4F complex	Cellular_Component	9	tr|A0ZYT4|A0ZYT4_PIG;tr|I3L594|I3L594_PIG	2	325	4	4327	0.0304854
GO:0031012	extracellular matrix	Cellular_Component	3	sp|Q29549|CLUS_PIG;sp|P79335|PAI1_PIG;tr|F1SEH4|F1SEH4_PIG;tr|I3LLM4|I3LLM4_PIG;tr|I3LGN5|I3LGN5_PIG;tr|F1SSF7|F1SSF7_PIG	6	325	37	4327	0.0376924
GO:0005747	mitochondrial respiratory chain complex I	Cellular_Component	15	tr|F1SQP4|F1SQP4_PIG;tr|F1SI50|F1SI50_PIG;tr|F1RRP9|F1RRP9_PIG;tr|G8IFA6|G8IFA6_PIG	4	325	20	4327	0.0416382
GO:0042383	sarcolemma	Cellular_Component	6	tr|I3LQ84|I3LQ84_PIG;tr|I3LS72|I3LS72_PIG;sp|Q6RVA9|CAV1_PIG;tr|F1S0J8|F1S0J8_PIG;tr|A5GFU0|A5GFU0_PIG;tr|F1RN44|F1RN44_PIG	6	325	35	4327	0.0435646
GO:0005811	lipid particle	Cellular_Component	9	tr|F1RSR5|F1RSR5_PIG;sp|Q6RVA9|CAV1_PIG;tr|F1SUD4|F1SUD4_PIG;tr|I3LGJ8|I3LGJ8_PIG;tr|C3W8F2|C3W8F2_PIG	5	325	29	4327	0.045494
GO:0031090	organelle membrane	Cellular_Component	4	tr|F1RN44|F1RN44_PIG;tr|F1ST28|F1ST28_PIG	2	325	5	4327	0.0483118
GO:0042582	azurophil granule	Cellular_Component	13	sp|P80015|CAP7_PIG;tr|F1SI24|F1SI24_PIG	2	325	5	4327	0.0483118
GO:0034364	high-density lipoprotein particle	Cellular_Component	7	tr|I3LGN5|I3LGN5_PIG;tr|F1SJT7|F1SJT7_PIG	2	325	5	4327	0.0483118
GO:0005779	integral to peroxisomal membrane	Cellular_Component	14	tr|F1S2A1|F1S2A1_PIG;tr|F1SQH7|F1SQH7_PIG	2	325	5	4327	0.0483118
GO:0042627	chylomicron	Cellular_Component	7	tr|F1SJT7|F1SJT7_PIG;tr|I3LGN5|I3LGN5_PIG	2	325	5	4327	0.0483118
GO:0005589	collagen type VI	Cellular_Component	4	sp|Q9XSD9-2|PGS2_PIG;tr|I3LS72|I3LS72_PIG	2	325	5	4327	0.0483118
GO:0005771	multivesicular body	Cellular_Component	11	tr|F1RN44|F1RN44_PIG;sp|P61288|TCTP_PIG	2	325	5	4327	0.0489295
GO:0004867	serine-type endopeptidase inhibitor activity	Molecular_Function	7	tr|A0PA00|A0PA00_PIG;sp|Q8MI69|WFDC2_PIG;sp|Q29052|ITIH1_PIG;tr|F1RKG8|F1RKG8_PIG;tr|F2Z5E2|F2Z5E2_PIG;tr|F1RKY2|F1RKY2_PIG;tr|F1SCC6|F1SCC6_PIG;tr|Q9GMA6|Q9GMA6_PIG;sp|Q9TT35|THBG_PIG;tr|F1SMW3|F1SMW3_PIG;tr|I3LLM4|I3LLM4_PIG;tr|F1SCC7|F1SCC7_PIG;sp|P79335|PAI1_PIG;tr|F1SLW8|F1SLW8_PIG;tr|F1SMW7|F1SMW7_PIG;tr|I3LQ76|I3LQ76_PIG;tr|F2Z5B1|F2Z5B1_PIG;tr|F1SCF0|F1SCF0_PIG;tr|F1SLX2|F1SLX2_PIG;sp|O02…	22	325	51	4327	1.93812e-12
GO:0005102	receptor binding	Molecular_Function	5	tr|F1SIH8|F1SIH8_PIG;tr|A7J0B0|A7J0B0_PIG;tr|F1SQH7|F1SQH7_PIG;tr|I3LN42|I3LN42_PIG;sp|Q8WNV7|DHRS4_PIG;tr|F1SBY8|F1SBY8_PIG;tr|F2Z5M2|F2Z5M2_PIG;tr|F1RJ31|F1RJ31_PIG;tr|F1RQP0|F1RQP0_PIG;tr|Q28956|Q28956_PIG;tr|F1RX35|F1RX35_PIG;tr|I3LDC7|I3LDC7_PIG;tr|D0G7F1|D0G7F1_PIG;tr|F1SGS9|F1SGS9_PIG;tr|F1RX36|F1RX36_PIG;tr|F1RNP4|F1RNP4_PIG;tr|Q3Y5G5|Q3Y5G5_PIG;sp|P79335|PAI1_PIG;tr|F1RX37|F1RX37_PIG;tr|…	22	325	84	4327	1.15869e-07
GO:0004869	cysteine-type endopeptidase inhibitor activity	Molecular_Function	7	tr|F1SCC6|F1SCC6_PIG;tr|F1SFI4|F1SFI4_PIG;tr|Q9GMA6|Q9GMA6_PIG;tr|F1RU34|F1RU34_PIG;tr|Q0Z8R0|Q0Z8R0_PIG;tr|F1SCC7|F1SCC7_PIG	6	325	8	4327	4.22611e-06
GO:0043499	eukaryotic cell surface binding	Molecular_Function	5	tr|F1SJT7|F1SJT7_PIG;tr|I3LGN5|I3LGN5_PIG;tr|F1RX35|F1RX35_PIG;tr|F1RX37|F1RX37_PIG;tr|F1SLA0|F1SLA0_PIG;tr|F1RX36|F1RX36_PIG	6	325	9	4327	1.1878e-05
GO:0004866	endopeptidase inhibitor activity	Molecular_Function	6	tr|B0LFE9|B0LFE9_PIG;tr|F1SME1|F1SME1_PIG;tr|F1SM14|F1SM14_PIG;tr|F1SFI5|F1SFI5_PIG;tr|I3LQ17|I3LQ17_PIG;sp|P01025|CO3_PIG	6	325	12	4327	0.000107498
GO:0008233	peptidase activity	Molecular_Function	5	tr|Q0R678|Q0R678_PIG;tr|F1S4Q8|F1S4Q8_PIG;tr|F1RIE4|F1RIE4_PIG;tr|F1S8E9|F1S8E9_PIG;tr|F1RIE6|F1RIE6_PIG;tr|Q5U8V6|Q5U8V6_PIG	6	325	14	4327	0.000306893
GO:0004029	aldehyde dehydrogenase (NAD) activity	Molecular_Function	7	tr|I3LNB4|I3LNB4_PIG;sp|Q2XQV4|ALDH2_PIG;tr|F1SDC7|F1SDC7_PIG;tr|F1ST54|F1ST54_PIG	4	325	6	4327	0.000415247
GO:0008289	lipid binding	Molecular_Function	4	tr|F1S7L8|F1S7L8_PIG;tr|F1SIH8|F1SIH8_PIG;tr|F1RID6|F1RID6_PIG;tr|F1S0V6|F1S0V6_PIG;tr|A7J149|A7J149_PIG;tr|K9J4R8|K9J4R8_PIG;tr|B3F714|B3F714_PIG;tr|F1S505|F1S505_PIG;sp|P01025|CO3_PIG	9	325	35	4327	0.000834782
GO:0008199	ferric iron binding	Molecular_Function	9	sp|Q29545|ICA_PIG;sp|P09571|TRFE_PIG;tr|I3LR69|I3LR69_PIG;tr|F1RIP3|F1RIP3_PIG	4	325	7	4327	0.000911637
GO:0020037	heme binding	Molecular_Function	6	tr|Q1HB16|Q1HB16_PIG;tr|F1RJ31|F1RJ31_PIG;tr|F1RII7|F1RII7_PIG;tr|F1RGX4|F1RGX4_PIG;sp|P19100|CP17A_PIG;sp|P79430|CP192_PIG;tr|F1RGX7|F1RGX7_PIG;tr|Q8SPR3|Q8SPR3_PIG;tr|F1SGS9|F1SGS9_PIG;tr|F1SFI5|F1SFI5_PIG	10	325	48	4327	0.00247625
GO:0004634	phosphopyruvate hydratase activity	Molecular_Function	7	sp|Q1KYT0|ENOB_PIG;tr|I3LK59|I3LK59_PIG;tr|F1RII7|F1RII7_PIG;tr|F1RGX4|F1RGX4_PIG	4	325	9	4327	0.00290676
GO:0019825	oxygen binding	Molecular_Function	4	tr|F1RUN2|F1RUN2_PIG;tr|F1RGX4|F1RGX4_PIG;tr|F1RGX7|F1RGX7_PIG;tr|F1RII7|F1RII7_PIG	4	325	10	4327	0.00456044
GO:0004601	peroxidase activity	Molecular_Function	6	tr|Q8SPR3|Q8SPR3_PIG;tr|Q0R678|Q0R678_PIG;tr|F1RII7|F1RII7_PIG;tr|F1RQP0|F1RQP0_PIG	4	325	10	4327	0.00456044
GO:0004459	L-lactate dehydrogenase activity	Molecular_Function	7	sp|P00339|LDHA_PIG;sp|P00336|LDHB_PIG	2	325	2	4327	0.00562542
GO:0004450	isocitrate dehydrogenase (NADP+) activity	Molecular_Function	8	tr|I3LDC7|I3LDC7_PIG;tr|F1SK00|F1SK00_PIG	2	325	2	4327	0.00562542
GO:0052632	citrate hydro-lyase (cis-aconitate-forming) activity	Molecular_Function	7	tr|F1SRC5|F1SRC5_PIG;tr|I3LJW4|I3LJW4_PIG	2	325	2	4327	0.00562542
GO:0005499	vitamin D binding	Molecular_Function	6	tr|I3LN42|I3LN42_PIG;tr|F1SQR2|F1SQR2_PIG	2	325	2	4327	0.00562542
GO:0052633	isocitrate hydro-lyase (cis-aconitate-forming) activity	Molecular_Function	7	tr|I3LJW4|I3LJW4_PIG;tr|F1SRC5|F1SRC5_PIG	2	325	2	4327	0.00562542
GO:0015485	cholesterol binding	Molecular_Function	7	sp|Q6RVA9|CAV1_PIG;tr|F1RJ76|F1RJ76_PIG;tr|F1SJR8|F1SJR8_PIG;tr|F1SP55|F1SP55_PIG	4	325	11	4327	0.00674718
GO:0005518	collagen binding	Molecular_Function	6	tr|F1SGT4|F1SGT4_PIG;tr|F1SMF6|F1SMF6_PIG;tr|D0G7F1|D0G7F1_PIG;tr|F1SQ09|F1SQ09_PIG;tr|F1SC56|F1SC56_PIG;sp|Q9XSD9-2|PGS2_PIG	6	325	24	4327	0.00723487
GO:0008307	structural constituent of muscle	Molecular_Function	4	tr|F1SG00|F1SG00_PIG;sp|P81271|MYH11_PIG;tr|F2Z5B6|F2Z5B6_PIG;tr|F1S0J8|F1S0J8_PIG;sp|P67937|TPM4_PIG	5	325	18	4327	0.0087771
GO:0050661	NADP binding	Molecular_Function	6	sp|P16549|FMO1_PIG;tr|I3LDC7|I3LDC7_PIG;tr|F1SGS9|F1SGS9_PIG;tr|F1RJ31|F1RJ31_PIG;tr|K9IVK1|K9IVK1_PIG;tr|F1RM74|F1RM74_PIG	6	325	25	4327	0.00893212
GO:0048407	platelet-derived growth factor binding	Molecular_Function	6	tr|F1RYI8|F1RYI8_PIG;tr|I3LS72|I3LS72_PIG;tr|F1RNS8|F1RNS8_PIG	3	325	7	4327	0.0117
GO:0004090	carbonyl reductase (NADPH) activity	Molecular_Function	7	sp|Q8WNV7|DHRS4_PIG;sp|Q28960|CBR1_PIG	2	325	3	4327	0.016036
GO:0003796	lysozyme activity	Molecular_Function	7	tr|I3LL32|I3LL32_PIG;sp|P12069|LYSC3_PIG	2	325	3	4327	0.016036
GO:0004030	aldehyde dehydrogenase [NAD(P)+] activity	Molecular_Function	7	tr|F1SDC7|F1SDC7_PIG;sp|Q2XQV4|ALDH2_PIG	2	325	3	4327	0.016036
GO:0016655	oxidoreductase activity, acting on NAD(P)H, quinone or similar compound as acceptor	Molecular_Function	6	sp|Q8WNV7|DHRS4_PIG;sp|Q28960|CBR1_PIG	2	325	3	4327	0.016036
GO:0004415	hyalurononglucosaminidase activity	Molecular_Function	8	tr|F1RMN7|F1RMN7_PIG;tr|F1SGT4|F1SGT4_PIG	2	325	3	4327	0.016036
GO:0032934	sterol binding	Molecular_Function	6	tr|Q28956|Q28956_PIG;tr|D0G7F1|D0G7F1_PIG	2	325	3	4327	0.016036
GO:0004775	succinate-CoA ligase (ADP-forming) activity	Molecular_Function	8	tr|F1RK10|F1RK10_PIG;tr|G1FJ20|G1FJ20_PIG	2	325	3	4327	0.016036
GO:0004095	carnitine O-palmitoyltransferase activity	Molecular_Function	9	tr|F1RY67|F1RY67_PIG;tr|Q95JG9|Q95JG9_PIG	2	325	3	4327	0.016036
GO:0005344	oxygen transporter activity	Molecular_Function	5	tr|F1RII7|F1RII7_PIG;tr|F1RGX7|F1RGX7_PIG;tr|F1RGX4|F1RGX4_PIG	3	325	8	4327	0.0176906
GO:0002020	protease binding	Molecular_Function	6	sp|P79335|PAI1_PIG;tr|Q0Z8R0|Q0Z8R0_PIG;tr|F2Z5E2|F2Z5E2_PIG;tr|F1RU34|F1RU34_PIG;tr|F1SCF0|F1SCF0_PIG	5	325	22	4327	0.0210595
GO:0042803	protein homodimerization activity	Molecular_Function	6	tr|I3LLU0|I3LLU0_PIG;tr|K9J4R8|K9J4R8_PIG;tr|I3LIL5|I3LIL5_PIG;tr|Q0R678|Q0R678_PIG;tr|F1S7H6|F1S7H6_PIG;tr|F1S2A1|F1S2A1_PIG;tr|F1RZ16|F1RZ16_PIG;tr|Q28956|Q28956_PIG;tr|F1RJ76|F1RJ76_PIG;tr|Q8SPR3|Q8SPR3_PIG;tr|F1SGS9|F1SGS9_PIG;tr|J9JIL5|J9JIL5_PIG;tr|A5YV76|A5YV76_PIG;tr|F1SAW8|F1SAW8_PIG;tr|F1S0C1|F1S0C1_PIG;tr|I3L7Z6|I3L7Z6_PIG;tr|F1RNP4|F1RNP4_PIG;tr|F2Z5B6|F2Z5B6_PIG;tr|F1SJT7|F1SJT7_PIG;…	23	325	198	4327	0.0223248
GO:0005506	iron ion binding	Molecular_Function	8	tr|F1RGX4|F1RGX4_PIG;tr|F1SRC5|F1SRC5_PIG;sp|P79430|CP192_PIG;sp|P19100|CP17A_PIG;tr|F1RJ31|F1RJ31_PIG;tr|F1RII7|F1RII7_PIG;tr|F1RGX7|F1RGX7_PIG	7	325	39	4327	0.0240378
GO:0005509	calcium ion binding	Molecular_Function	7	tr|F1RS36|F1RS36_PIG;tr|C3S7K6|C3S7K6_PIG;tr|F2Z5M2|F2Z5M2_PIG;tr|F1SFU5|F1SFU5_PIG;tr|F1S0M9|F1S0M9_PIG;tr|F1S2I8|F1S2I8_PIG;tr|F1SAW8|F1SAW8_PIG;tr|F1SMN1|F1SMN1_PIG;tr|F1RYW2|F1RYW2_PIG;sp|P61288|TCTP_PIG;tr|F1SQR2|F1SQR2_PIG;tr|F1SFV3|F1SFV3_PIG;tr|C0KEG5|C0KEG5_PIG;tr|A6YNL5|A6YNL5_PIG;tr|F1ST36|F1ST36_PIG;tr|A5D9N3|A5D9N3_PIG;tr|J9JIL5|J9JIL5_PIG;tr|I3L7Z6|I3L7Z6_PIG;tr|F1SFV5|F1SFV5_PIG;tr…	23	325	200	4327	0.0248293
GO:0005504	fatty acid binding	Molecular_Function	5	tr|F1RUN2|F1RUN2_PIG;tr|F1RNP2|F1RNP2_PIG;tr|F1S0C1|F1S0C1_PIG	3	325	9	4327	0.0250825
GO:0019905	syntaxin binding	Molecular_Function	6	tr|F1SP55|F1SP55_PIG;sp|Q6RVA9|CAV1_PIG;tr|F1SI24|F1SI24_PIG	3	325	9	4327	0.0250825
GO:0005507	copper ion binding	Molecular_Function	8	tr|F1SJT7|F1SJT7_PIG;tr|K9J4R8|K9J4R8_PIG;tr|Q1HB16|Q1HB16_PIG;tr|F1RNP4|F1RNP4_PIG	4	325	16	4327	0.0275995
GO:0016508	long-chain-enoyl-CoA hydratase activity	Molecular_Function	7	sp|Q29554|ECHA_PIG;tr|Q28956|Q28956_PIG	2	325	4	4327	0.0304854
GO:0051920	peroxiredoxin activity	Molecular_Function	6	tr|F1RQP0|F1RQP0_PIG;tr|Q0R678|Q0R678_PIG	2	325	4	4327	0.0304854
GO:0016829	lyase activity	Molecular_Function	4	sp|P19100|CP17A_PIG;tr|G1FJ20|G1FJ20_PIG	2	325	4	4327	0.0304854
GO:0019841	retinol binding	Molecular_Function	7	tr|F1SC80|F1SC80_PIG;sp|P04119|LACB_PIG	2	325	4	4327	0.0304854
GO:0042626	ATPase activity, coupled to transmembrane movement of substances	Molecular_Function	12	tr|F1S3F7|F1S3F7_PIG;tr|I3LI20|I3LI20_PIG;tr|F1S2A1|F1S2A1_PIG	3	325	10	4327	0.0338776
GO:0051287	NAD binding	Molecular_Function	6	sp|P00336|LDHB_PIG;tr|I3LDC7|I3LDC7_PIG;sp|Q29554|ECHA_PIG;tr|I3LLU0|I3LLU0_PIG;tr|F1SK00|F1SK00_PIG;tr|F1RM74|F1RM74_PIG	6	325	34	4327	0.0384266
GO:0030674	protein binding, bridging	Molecular_Function	5	tr|F1RX37|F1RX37_PIG;tr|F1RX35|F1RX35_PIG;tr|F1SFT4|F1SFT4_PIG;tr|F1RS36|F1RS36_PIG;tr|F1RX36|F1RX36_PIG	5	325	26	4327	0.0411586
GO:0004222	metalloendopeptidase activity	Molecular_Function	8	tr|F1RPD4|F1RPD4_PIG;tr|F1SC56|F1SC56_PIG;tr|F1SAL4|F1SAL4_PIG;tr|F1SV71|F1SV71_PIG	4	325	18	4327	0.041227
GO:0004129	cytochrome-c oxidase activity	Molecular_Function	6	tr|Q1HB16|Q1HB16_PIG;sp|Q5S3G4|COX5B_PIG;tr|A1XQV6|A1XQV6_PIG	3	325	11	4327	0.0440516
GO:0000287	magnesium ion binding	Molecular_Function	7	tr|F1S4K0|F1S4K0_PIG;tr|F1S814|F1S814_PIG;tr|I3LDC7|I3LDC7_PIG;tr|F1SK00|F1SK00_PIG;tr|F6PVJ7|F6PVJ7_PIG;tr|I3LK59|I3LK59_PIG;tr|I3LIL5|I3LIL5_PIG;tr|F1RII7|F1RII7_PIG;sp|Q1KYT0|ENOB_PIG;tr|F1SFG7|F1SFG7_PIG;tr|F1RGX4|F1RGX4_PIG	11	325	84	4327	0.0479172
GO:0051787	misfolded protein binding	Molecular_Function	5	tr|F1RS36|F1RS36_PIG;sp|Q29549|CLUS_PIG	2	325	5	4327	0.0483118
