# Supplementary material for: The Effects of Maternal Obesity on Porcine Placental Efficiency and Proteome
Source: Animals (Basel). 2019 Aug 12;9(8):546. doi: 10.3390/ani9080546 (PMC6720507; doi:10.3390/ani9080546)
Supplement: Supplementary file 1 [file animals-09-00546-s001.zip › animals-542310 suppl/Table S5.xlsx]

## Sheet: Sheet1
Table S5. KEGG pathway analysis of the DAPs
Pathway_ID	Pathway_Name	Genes	S gene number	TS gene number	B gene number	TB gene number	p-value
ko04610	Complement and coagulation cascades	tr|I3LUG0|I3LUG0_PIG;tr|F1RX35|F1RX35_PIG;tr|K7GQL2|K7GQL2_PIG;tr|F1SLX2|F1SLX2_PIG;tr|F1SCF0|F1SCF0_PIG;tr|A0PA00|A0PA00_PIG;tr|F1RRX1|F1RRX1_PIG;tr|F1S0J2|F1S0J2_PIG;tr|F2Z5E2|F2Z5E2_PIG;sp|Q9TT35|THBG_PIG;tr|I3LQ76|I3LQ76_PIG;tr|I3LQ17|I3LQ17_PIG;tr|F1RQW6|F1RQW6_PIG;tr|F1SFI4|F1SFI4_PIG;tr|Q8MI72|Q8MI72_PIG;tr|F1RKY2|F1RKY2_PIG;tr|B0LFE9|B0LFE9_PIG;tr|F1RX36|F1RX36_PIG;tr|F1RX37|F1RX37_PIG;tr…	26	245	66	2800	6.08602e-12
ko04146	Peroxisome	tr|I3LRG2|I3LRG2_PIG;tr|I3LDC7|I3LDC7_PIG;sp|Q8WNV7|DHRS4_PIG;tr|Q3Y5G5|Q3Y5G5_PIG;tr|F1RMA7|F1RMA7_PIG;tr|F1S2A1|F1S2A1_PIG;tr|F1SK00|F1SK00_PIG;tr|F1RRB7|F1RRB7_PIG;tr|F1S3U9|F1S3U9_PIG;tr|D0G7E0|D0G7E0_PIG;tr|A7J0B0|A7J0B0_PIG;tr|I3LI20|I3LI20_PIG;tr|F1RQP0|F1RQP0_PIG;tr|F1SQH7|F1SQH7_PIG;tr|Q28956|Q28956_PIG;tr|F1S3F7|F1S3F7_PIG;tr|D0G7F1|D0G7F1_PIG;tr|F1SBY8|F1SBY8_PIG;tr|F1SGS9|F1SGS9_PIG;t…	21	245	53	2800	6.58678e-10
ko05150	Staphylococcus aureus infection	tr|Q8MI72|Q8MI72_PIG;tr|F1RQW6|F1RQW6_PIG;tr|F1S0J8|F1S0J8_PIG;tr|F1RX35|F1RX35_PIG;tr|B0LFE9|B0LFE9_PIG;tr|F1S0K1|F1S0K1_PIG;tr|I3LGN5|I3LGN5_PIG;tr|F1SME1|F1SME1_PIG;tr|L8AXK3|L8AXK3_PIG;tr|K7ZRK0|K7ZRK0_PIG;sp|P06867|PLMN_PIG;tr|K7ZJP7|K7ZJP7_PIG;sp|P01025|CO3_PIG;tr|L8B180|L8B180_PIG;sp|P80015|CAP7_PIG	15	245	43	2800	1.43689e-06
ko00010	Glycolysis / Gluconeogenesis	tr|F1S0C1|F1S0C1_PIG;sp|Q2XQV4|ALDH2_PIG;tr|F1ST54|F1ST54_PIG;tr|F1S814|F1S814_PIG;tr|I3L929|I3L929_PIG;tr|I3LK59|I3LK59_PIG;sp|P00339|LDHA_PIG;tr|F1RM74|F1RM74_PIG;sp|P00336|LDHB_PIG;sp|Q9GKX6|GALM_PIG;sp|Q1KYT0|ENOB_PIG;tr|D0G7F6|D0G7F6_PIG;tr|F1S4K0|F1S4K0_PIG;tr|F1SDC7|F1SDC7_PIG	14	245	48	2800	3.41717e-05
ko00020	Citrate cycle (TCA cycle)	tr|F1RK10|F1RK10_PIG;tr|F1SSH8|F1SSH8_PIG;sp|Q0QF01|SDHA_PIG;sp|P00889|CISY_PIG;tr|F1SRC5|F1SRC5_PIG;tr|G1FJ20|G1FJ20_PIG;tr|I3LDC7|I3LDC7_PIG;tr|F1SK00|F1SK00_PIG;tr|I3LJW4|I3LJW4_PIG;tr|I3LKP2|I3LKP2_PIG	10	245	30	2800	0.000136449
ko04978	Mineral absorption	tr|C3S7K6|C3S7K6_PIG;tr|I3LR69|I3LR69_PIG;tr|J9JIL3|J9JIL3_PIG;tr|D0G0C7|D0G0C7_PIG;tr|F1RIP3|F1RIP3_PIG;tr|F1SQR2|F1SQR2_PIG;sp|P09571|TRFE_PIG;sp|Q29545|ICA_PIG;tr|M3TYK5|M3TYK5_PIG	9	245	25	2800	0.000151975
ko04260	Cardiac muscle contraction	sp|O02668|ITIH2_PIG;tr|F1RPD4|F1RPD4_PIG;sp|P81271|MYH11_PIG;tr|A7J150|A7J150_PIG;tr|A1XQV6|A1XQV6_PIG;tr|I3LCI0|I3LCI0_PIG;tr|F1SG00|F1SG00_PIG;tr|F2Z5B6|F2Z5B6_PIG;tr|Q1HB16|Q1HB16_PIG;sp|P67937|TPM4_PIG;sp|Q5S3G4|COX5B_PIG;tr|J9JIL3|J9JIL3_PIG	12	245	43	2800	0.000201505
ko00190	Oxidative phosphorylation	tr|F1RRP9|F1RRP9_PIG;tr|I3LCI0|I3LCI0_PIG;tr|A1XQV6|A1XQV6_PIG;tr|F1SQP4|F1SQP4_PIG;tr|F1SI50|F1SI50_PIG;tr|I3LRR4|I3LRR4_PIG;tr|A7J150|A7J150_PIG;sp|Q5S3G4|COX5B_PIG;tr|F1SLA0|F1SLA0_PIG;tr|Q1HB16|Q1HB16_PIG;tr|Q1HBI0|Q1HBI0_PIG;tr|F1RPD4|F1RPD4_PIG;tr|G8IFA6|G8IFA6_PIG;sp|Q0QF01|SDHA_PIG	14	245	71	2800	0.000401049
ko05146	Amoebiasis	tr|I3LJX2|I3LJX2_PIG;tr|A5GFU0|A5GFU0_PIG;tr|L8B180|L8B180_PIG;tr|K7ZJP7|K7ZJP7_PIG;tr|Q59IP2|Q59IP2_PIG;tr|F1SMW7|F1SMW7_PIG;sp|Q5S1U1|HSPB1_PIG;tr|F1RJ31|F1RJ31_PIG;tr|A0MWC5|A0MWC5_PIG;tr|F2Z5B1|F2Z5B1_PIG;tr|F1SFA7|F1SFA7_PIG;tr|F1SS24|F1SS24_PIG;tr|K7ZRK0|K7ZRK0_PIG;tr|F1RRX1|F1RRX1_PIG;tr|F1RYI8|F1RYI8_PIG;tr|L8AXK3|L8AXK3_PIG	16	245	76	2800	0.000645057
ko05330	Allograft rejection	tr|K7ZRK0|K7ZRK0_PIG;tr|L8AXK3|L8AXK3_PIG;tr|F1RHV7|F1RHV7_PIG;tr|F1RNP2|F1RNP2_PIG;tr|K7ZJP7|K7ZJP7_PIG;tr|L8B180|L8B180_PIG	6	245	14	2800	0.000694893
ko00071	Fatty acid metabolism	tr|F1SDC7|F1SDC7_PIG;tr|F1ST54|F1ST54_PIG;tr|F1RRB7|F1RRB7_PIG;tr|A7J0B0|A7J0B0_PIG;tr|F1S0C1|F1S0C1_PIG;tr|Q95JG9|Q95JG9_PIG;sp|Q29554|ECHA_PIG;tr|F1RJH2|F1RJH2_PIG;tr|F1RY67|F1RY67_PIG;sp|Q2XQV4|ALDH2_PIG	10	245	36	2800	0.000719559
ko00100	Steroid biosynthesis	tr|I3LGJ8|I3LGJ8_PIG;tr|F1SJR8|F1SJR8_PIG;tr|F1RID6|F1RID6_PIG;tr|F1RSR5|F1RSR5_PIG	4	245	8	2800	0.000821505
ko05133	Pertussis	tr|F1SME1|F1SME1_PIG;tr|A0PA00|A0PA00_PIG;tr|F1RJ31|F1RJ31_PIG;tr|F1RYW2|F1RYW2_PIG;sp|Q5G6V9|COF2_PIG;sp|P01025|CO3_PIG;tr|F1S0J2|F1S0J2_PIG;tr|B0LFE9|B0LFE9_PIG;tr|A0MWC5|A0MWC5_PIG;tr|F2Z5G3|F2Z5G3_PIG;sp|P10668|COF1_PIG	11	245	43	2800	0.000842062
ko04064	NF-kappa B signaling pathway	tr|A7J150|A7J150_PIG;tr|B3F714|B3F714_PIG;tr|L8AXK3|L8AXK3_PIG;sp|Q29052|ITIH1_PIG;tr|A0MWC5|A0MWC5_PIG;tr|K7ZJP7|K7ZJP7_PIG;sp|P79263|ITIH4_PIG;tr|K7ZRK0|K7ZRK0_PIG;tr|Q8SPR3|Q8SPR3_PIG;tr|L8B180|L8B180_PIG	10	245	50	2800	0.00100223
ko05320	Autoimmune thyroid disease	tr|F1RHV7|F1RHV7_PIG;tr|L8B180|L8B180_PIG;tr|K7ZRK0|K7ZRK0_PIG;tr|F1RNP2|F1RNP2_PIG;tr|L8AXK3|L8AXK3_PIG;tr|K7ZJP7|K7ZJP7_PIG	6	245	15	2800	0.00107421
ko04974	Protein digestion and absorption	tr|Q5U8V6|Q5U8V6_PIG;tr|I3LJX2|I3LJX2_PIG;tr|F1RIE6|F1RIE6_PIG;tr|F1RIE4|F1RIE4_PIG;tr|I3LQ84|I3LQ84_PIG;tr|F1RYI8|F1RYI8_PIG;tr|I3LS72|I3LS72_PIG;tr|F1SFA7|F1SFA7_PIG;tr|Q59IP2|Q59IP2_PIG;tr|F1SAL4|F1SAL4_PIG;tr|J9JIL3|J9JIL3_PIG	11	245	46	2800	0.0015411
ko05340	Primary immunodeficiency	tr|K7ZRK0|K7ZRK0_PIG;tr|K7ZJP7|K7ZJP7_PIG;tr|I3LAQ0|I3LAQ0_PIG;tr|L8AXK3|L8AXK3_PIG;sp|P01846|LAC_PIG;tr|L8B180|L8B180_PIG	6	245	18	2800	0.00318167
ko04512	ECM-receptor interaction	tr|F1SMF6|F1SMF6_PIG;tr|F1SGT4|F1SGT4_PIG;tr|A6N9J9|A6N9J9_PIG;tr|I3LLD8|I3LLD8_PIG;tr|I3LQ84|I3LQ84_PIG;tr|F1SS24|F1SS24_PIG;tr|F1RYI8|F1RYI8_PIG;tr|I3LT38|I3LT38_PIG;tr|I3LS72|I3LS72_PIG;tr|F1SFA7|F1SFA7_PIG;tr|Q59IP2|Q59IP2_PIG;tr|I3LJX2|I3LJX2_PIG;tr|A5A8W4|A5A8W4_PIG	13	245	67	2800	0.00442012
ko05010	Alzheimer's disease	tr|F1SQP4|F1SQP4_PIG;tr|Q1HB16|Q1HB16_PIG;tr|F1RPD4|F1RPD4_PIG;tr|Q1HBI0|Q1HBI0_PIG;sp|Q5S3G4|COX5B_PIG;tr|I3LCI0|I3LCI0_PIG;tr|A7J150|A7J150_PIG;tr|F2Z5G3|F2Z5G3_PIG;tr|F1RYW2|F1RYW2_PIG;tr|A6YNL5|A6YNL5_PIG;sp|Q0QF01|SDHA_PIG;tr|Q865A4|Q865A4_PIG;tr|F1RRP9|F1RRP9_PIG;tr|F1SI50|F1SI50_PIG;tr|G8IFA6|G8IFA6_PIG;tr|F1SLA0|F1SLA0_PIG;tr|A1XQV6|A1XQV6_PIG;tr|I3LRR4|I3LRR4_PIG	18	245	109	2800	0.00550306
ko05012	Parkinson's disease	tr|Q1HB16|Q1HB16_PIG;tr|I3LCI0|I3LCI0_PIG;tr|Q0R678|Q0R678_PIG;tr|A1XQV6|A1XQV6_PIG;tr|G8IFA6|G8IFA6_PIG;tr|Q1HBI0|Q1HBI0_PIG;sp|Q9MZ15|VDAC2_PIG;tr|F1RRP9|F1RRP9_PIG;tr|F1RPD4|F1RPD4_PIG;tr|I3LRR4|I3LRR4_PIG;tr|A7J150|A7J150_PIG;tr|F1SI50|F1SI50_PIG;tr|F1SQP4|F1SQP4_PIG;tr|F1SLA0|F1SLA0_PIG;sp|Q0QF01|SDHA_PIG;sp|Q5S3G4|COX5B_PIG	16	245	95	2800	0.00717671
ko05143	African trypanosomiasis	tr|K7ZJP7|K7ZJP7_PIG;tr|I3LGN5|I3LGN5_PIG;tr|F1RII7|F1RII7_PIG;tr|K7ZRK0|K7ZRK0_PIG;tr|L8B180|L8B180_PIG;tr|F1RGX4|F1RGX4_PIG;tr|L8AXK3|L8AXK3_PIG	7	245	28	2800	0.00859956
ko00640	Propanoate metabolism	sp|P00339|LDHA_PIG;sp|P00336|LDHB_PIG;tr|A7J0B0|A7J0B0_PIG;sp|Q2XQV4|ALDH2_PIG;sp|Q29554|ECHA_PIG;tr|F1SDC7|F1SDC7_PIG;tr|F1RK10|F1RK10_PIG;tr|F1ST54|F1ST54_PIG	8	245	35	2800	0.00896317
ko05202	Transcriptional misregulation in cancer	tr|I3LQ27|I3LQ27_PIG;tr|I3LQ76|I3LQ76_PIG;tr|K7ZJP7|K7ZJP7_PIG;tr|G8ENL4|G8ENL4_PIG;tr|L8B180|L8B180_PIG;tr|L8AXK3|L8AXK3_PIG;sp|P80015|CAP7_PIG;tr|K7ZRK0|K7ZRK0_PIG;tr|A0MWC5|A0MWC5_PIG;tr|F1SC56|F1SC56_PIG	10	245	51	2800	0.011194
ko05310	Asthma	tr|L8AXK3|L8AXK3_PIG;tr|L8B180|L8B180_PIG;tr|K7ZRK0|K7ZRK0_PIG;tr|K7ZJP7|K7ZJP7_PIG	4	245	11	2800	0.011522
ko00053	Ascorbate and aldarate metabolism	tr|F1RWY0|F1RWY0_PIG;tr|F1SDC7|F1SDC7_PIG;tr|F1ST54|F1ST54_PIG;sp|Q2XQV4|ALDH2_PIG	4	245	11	2800	0.011522
ko05322	Systemic lupus erythematosus	sp|P80015|CAP7_PIG;tr|K7ZRK0|K7ZRK0_PIG;tr|B0LFE9|B0LFE9_PIG;tr|L8AXK3|L8AXK3_PIG;tr|B1PEY3|B1PEY3_PIG;tr|F1RRX1|F1RRX1_PIG;sp|P01025|CO3_PIG;tr|F1SME1|F1SME1_PIG;tr|K7ZJP7|K7ZJP7_PIG;tr|L8B180|L8B180_PIG	10	245	52	2800	0.0128234
ko05414	Dilated cardiomyopathy	tr|A5GFU0|A5GFU0_PIG;sp|O02668|ITIH2_PIG;tr|K7ZRK0|K7ZRK0_PIG;tr|L8AXK3|L8AXK3_PIG;tr|K7ZJP7|K7ZJP7_PIG;sp|P67937|TPM4_PIG;tr|F1SMF6|F1SMF6_PIG;tr|F1SG00|F1SG00_PIG;sp|P81271|MYH11_PIG;tr|F2Z5B6|F2Z5B6_PIG;tr|L8B180|L8B180_PIG	11	245	61	2800	0.0148779
ko04612	Antigen processing and presentation	tr|F1RS36|F1RS36_PIG;tr|F1RHV7|F1RHV7_PIG;tr|F1RNP2|F1RNP2_PIG;sp|Q6S4N2|HS71B_PIG;tr|F1SD70|F1SD70_PIG;tr|F1S4J6|F1S4J6_PIG;tr|F1S9Q3|F1S9Q3_PIG	7	245	31	2800	0.015233
ko04672	Intestinal immune network for IgA production	tr|L8AXK3|L8AXK3_PIG;tr|K7ZJP7|K7ZJP7_PIG;tr|L8B180|L8B180_PIG;tr|K7ZRK0|K7ZRK0_PIG	4	245	12	2800	0.0161159
ko00380	Tryptophan metabolism	tr|F1SGS9|F1SGS9_PIG;tr|F1ST54|F1ST54_PIG;tr|F1SDC7|F1SDC7_PIG;sp|Q2XQV4|ALDH2_PIG;tr|F1SSH8|F1SSH8_PIG;sp|Q29554|ECHA_PIG	6	245	25	2800	0.0180411
ko04640	Hematopoietic cell lineage	tr|L8B180|L8B180_PIG;tr|F1SGT4|F1SGT4_PIG;tr|K7ZRK0|K7ZRK0_PIG;tr|K7ZJP7|K7ZJP7_PIG;tr|A0MWC5|A0MWC5_PIG;tr|F1SMF6|F1SMF6_PIG;tr|L8AXK3|L8AXK3_PIG	7	245	32	2800	0.0180869
ko05152	Tuberculosis	tr|L8AXK3|L8AXK3_PIG;tr|F1RN44|F1RN44_PIG;tr|I3L7X9|I3L7X9_PIG;tr|F2Z5G3|F2Z5G3_PIG;tr|A7J150|A7J150_PIG;tr|L8B180|L8B180_PIG;sp|P01025|CO3_PIG;tr|G9K122|G9K122_PIG;tr|F1RJ31|F1RJ31_PIG;tr|K7ZJP7|K7ZJP7_PIG;tr|K7ZRK0|K7ZRK0_PIG;tr|B3F714|B3F714_PIG;tr|A0MWC5|A0MWC5_PIG;tr|F1RYW2|F1RYW2_PIG	14	245	90	2800	0.0225322
ko00630	Glyoxylate and dicarboxylate metabolism	tr|F1SRC5|F1SRC5_PIG;sp|P00889|CISY_PIG;tr|F1SGS9|F1SGS9_PIG;tr|I3LJW4|I3LJW4_PIG;tr|F1S325|F1S325_PIG	5	245	20	2800	0.0255733
ko00590	Arachidonic acid metabolism	tr|Q8SPR3|Q8SPR3_PIG;tr|F1RRX1|F1RRX1_PIG;tr|Q6UJZ1|Q6UJZ1_PIG;sp|P04119|LACB_PIG;sp|Q28960|CBR1_PIG	5	245	20	2800	0.0255733
ko04020	Calcium signaling pathway	tr|A5GFU0|A5GFU0_PIG;tr|M3TYK5|M3TYK5_PIG;tr|L8B180|L8B180_PIG;tr|F1RJ31|F1RJ31_PIG;tr|K7ZJP7|K7ZJP7_PIG;sp|Q9MZ15|VDAC2_PIG;tr|F2Z5G3|F2Z5G3_PIG;tr|F1RYW2|F1RYW2_PIG;tr|K7ZRK0|K7ZRK0_PIG;tr|L8AXK3|L8AXK3_PIG;tr|F1RNP4|F1RNP4_PIG	11	245	66	2800	0.0258904
ko00410	beta-Alanine metabolism	sp|Q29554|ECHA_PIG;sp|Q2XQV4|ALDH2_PIG;tr|F1SNL7|F1SNL7_PIG;tr|F1SDC7|F1SDC7_PIG;tr|A7J0B0|A7J0B0_PIG;tr|F1ST54|F1ST54_PIG	6	245	28	2800	0.0307749
ko03320	PPAR signaling pathway	tr|D0G7F1|D0G7F1_PIG;tr|F1RRB7|F1RRB7_PIG;tr|F1RY67|F1RY67_PIG;tr|C3W8F2|C3W8F2_PIG;tr|Q95JG9|Q95JG9_PIG;tr|A7J0B0|A7J0B0_PIG;tr|F1SQH7|F1SQH7_PIG;tr|F1SC49|F1SC49_PIG	8	245	44	2800	0.0340504
ko04970	Salivary secretion	tr|Q0Z8R0|Q0Z8R0_PIG;tr|F2Z5G3|F2Z5G3_PIG;tr|F1RYW2|F1RYW2_PIG;tr|I3L7X9|I3L7X9_PIG;tr|M3TYK5|M3TYK5_PIG;tr|J9JIL3|J9JIL3_PIG;sp|P12069|LYSC3_PIG;tr|A5GFU0|A5GFU0_PIG	8	245	44	2800	0.0340504
ko00340	Histidine metabolism	tr|F1ST54|F1ST54_PIG;tr|F1SDC7|F1SDC7_PIG;sp|Q2XQV4|ALDH2_PIG;tr|F1SNL7|F1SNL7_PIG	4	245	15	2800	0.0360831
ko00561	Glycerolipid metabolism	tr|F1ST54|F1ST54_PIG;tr|F1RWN0|F1RWN0_PIG;sp|Q2XQV4|ALDH2_PIG;tr|F1SDC7|F1SDC7_PIG;tr|I3L929|I3L929_PIG	5	245	22	2800	0.0486813
ko05140	Leishmaniasis	sp|P01025|CO3_PIG;tr|L8AXK3|L8AXK3_PIG;tr|K7ZJP7|K7ZJP7_PIG;tr|F1RJ31|F1RJ31_PIG;tr|K7ZRK0|K7ZRK0_PIG;tr|Q8SPR3|Q8SPR3_PIG;tr|L8B180|L8B180_PIG	7	245	39	2800	0.0490183
ko00620	Pyruvate metabolism	sp|P00336|LDHB_PIG;sp|Q2XQV4|ALDH2_PIG;tr|F1RMV5|F1RMV5_PIG;tr|F1ST54|F1ST54_PIG;tr|F1SDC7|F1SDC7_PIG;tr|F1SUV1|F1SUV1_PIG;sp|P00339|LDHA_PIG	7	245	39	2800	0.0490183
ko02010	ABC transporters	tr|F1S3F7|F1S3F7_PIG;tr|F1SP55|F1SP55_PIG;tr|I3LI20|I3LI20_PIG;tr|F1S2A1|F1S2A1_PIG	4	245	17	2800	0.0548228
ko05016	Huntington's disease	tr|G8IFA6|G8IFA6_PIG;tr|F1SI50|F1SI50_PIG;sp|Q0QF01|SDHA_PIG;tr|Q1HB16|Q1HB16_PIG;tr|F1RPD4|F1RPD4_PIG;tr|Q6UJZ1|Q6UJZ1_PIG;tr|F1SQP4|F1SQP4_PIG;tr|Q1HBI0|Q1HBI0_PIG;sp|Q9MZ15|VDAC2_PIG;tr|I3LRR4|I3LRR4_PIG;tr|I3LCI0|I3LCI0_PIG;tr|F1SLA0|F1SLA0_PIG;sp|Q5S3G4|COX5B_PIG;tr|F1RRP9|F1RRP9_PIG;tr|A7J150|A7J150_PIG;tr|A1XQV6|A1XQV6_PIG	16	245	120	2800	0.0553861
ko05020	Prion diseases	tr|F1RS36|F1RS36_PIG;sp|Q6S4N2|HS71B_PIG;tr|F1RRX1|F1RRX1_PIG;tr|F1SME1|F1SME1_PIG;tr|F1S9Q3|F1S9Q3_PIG	5	245	25	2800	0.0613414
ko05332	Graft-versus-host disease	tr|F1RNP2|F1RNP2_PIG;tr|F1RHV7|F1RHV7_PIG	2	245	5	2800	0.0638682
ko01100	Metabolic pathways	tr|I3LDC7|I3LDC7_PIG;sp|P00889|CISY_PIG;tr|C0KEG5|C0KEG5_PIG;tr|F1RRX1|F1RRX1_PIG;tr|Q1HB16|Q1HB16_PIG;tr|Q28956|Q28956_PIG;tr|G8IFA6|G8IFA6_PIG;tr|F1RRB7|F1RRB7_PIG;tr|F1RPD4|F1RPD4_PIG;sp|P79430|CP192_PIG;tr|A7J150|A7J150_PIG;tr|G1FJ20|G1FJ20_PIG;tr|K9IVK1|K9IVK1_PIG;sp|P19100|CP17A_PIG;tr|F1S325|F1S325_PIG;tr|A5YV76|A5YV76_PIG;tr|F1SRC5|F1SRC5_PIG;tr|F1RRP9|F1RRP9_PIG;sp|P04119|LACB_PIG;sp|Q1K…	67	245	652	2800	0.0691133
ko00310	Lysine degradation	tr|F1SDC7|F1SDC7_PIG;sp|Q29554|ECHA_PIG;tr|F1ST54|F1ST54_PIG;sp|Q2XQV4|ALDH2_PIG;tr|F1SSH8|F1SSH8_PIG	5	245	26	2800	0.0707594
ko05134	Legionellosis	tr|A0MWC5|A0MWC5_PIG;sp|O77735|SCAM1_PIG;sp|P01025|CO3_PIG;sp|Q6S4N2|HS71B_PIG;tr|F1S9Q3|F1S9Q3_PIG;tr|F1SIH8|F1SIH8_PIG	6	245	34	2800	0.0709462
ko05416	Viral myocarditis	tr|L8B180|L8B180_PIG;tr|F1RNP2|F1RNP2_PIG;sp|Q6RVA9|CAV1_PIG;sp|P81271|MYH11_PIG;tr|F1RHV7|F1RHV7_PIG;tr|L8AXK3|L8AXK3_PIG;tr|K7ZJP7|K7ZJP7_PIG;tr|K7ZRK0|K7ZRK0_PIG	8	245	51	2800	0.072297
ko00280	Valine, leucine and isoleucine degradation	tr|F1SDC7|F1SDC7_PIG;tr|F1RRB7|F1RRB7_PIG;tr|F1ST54|F1ST54_PIG;tr|A7J0B0|A7J0B0_PIG;sp|Q29554|ECHA_PIG;tr|I3LIL5|I3LIL5_PIG;sp|Q2XQV4|ALDH2_PIG;tr|F1RJH2|F1RJH2_PIG	8	245	51	2800	0.072297
ko00040	Pentose and glucuronate interconversions	tr|F1SDC7|F1SDC7_PIG;tr|F1ST54|F1ST54_PIG;sp|Q2XQV4|ALDH2_PIG	3	245	12	2800	0.080582
ko04080	Neuroactive ligand-receptor interaction	tr|F1SJR8|F1SJR8_PIG;sp|P06867|PLMN_PIG;tr|F1RNP4|F1RNP4_PIG	3	245	13	2800	0.0982431
ko00330	Arginine and proline metabolism	tr|F1SDC7|F1SDC7_PIG;tr|I3LNB4|I3LNB4_PIG;tr|F1SNL7|F1SNL7_PIG;sp|Q2XQV4|ALDH2_PIG;tr|F1ST54|F1ST54_PIG;tr|F1RJ31|F1RJ31_PIG	6	245	38	2800	0.109176
ko04740	Olfactory transduction	tr|F1S4C9|F1S4C9_PIG;tr|F2Z5G3|F2Z5G3_PIG;tr|F1RYW2|F1RYW2_PIG	3	245	14	2800	0.117303
ko04940	Type I diabetes mellitus	tr|F1RNP2|F1RNP2_PIG;tr|F1RHV7|F1RHV7_PIG	2	245	7	2800	0.119428
ko05162	Measles	tr|L8B180|L8B180_PIG;tr|F1RJN6|F1RJN6_PIG;tr|K7ZJP7|K7ZJP7_PIG;tr|Q865A4|Q865A4_PIG;tr|L8AXK3|L8AXK3_PIG;tr|F1S9Q3|F1S9Q3_PIG;tr|K7ZRK0|K7ZRK0_PIG;sp|Q6S4N2|HS71B_PIG	8	245	57	2800	0.120108
ko04976	Bile secretion	tr|Q3S3F7|Q3S3F7_PIG;tr|J9JIL3|J9JIL3_PIG;tr|F1RJ76|F1RJ76_PIG;tr|A5GFU0|A5GFU0_PIG;tr|F1SJM0|F1SJM0_PIG	5	245	31	2800	0.128731
ko04744	Phototransduction	tr|F2Z5G3|F2Z5G3_PIG;tr|F1RYW2|F1RYW2_PIG	2	245	8	2800	0.150369
ko00120	Primary bile acid biosynthesis	tr|D0G7F1|D0G7F1_PIG;tr|Q28956|Q28956_PIG	2	245	8	2800	0.150369
ko04975	Fat digestion and absorption	tr|F1RWN0|F1RWN0_PIG;tr|F1SJT7|F1SJT7_PIG;tr|F1SP55|F1SP55_PIG	3	245	16	2800	0.159001
ko04972	Pancreatic secretion	tr|A5GFU0|A5GFU0_PIG;tr|M3TYK5|M3TYK5_PIG;tr|J9JIL3|J9JIL3_PIG;tr|F1RJ76|F1RJ76_PIG;tr|F1S4C9|F1S4C9_PIG;tr|F1SJM0|F1SJM0_PIG	6	245	44	2800	0.182218
ko05323	Rheumatoid arthritis	tr|L8B180|L8B180_PIG;tr|K7ZJP7|K7ZJP7_PIG;tr|F1S4J6|F1S4J6_PIG;tr|K7ZRK0|K7ZRK0_PIG;tr|L8AXK3|L8AXK3_PIG	5	245	35	2800	0.186564
ko04961	Endocrine and other factor-regulated calcium reabsorption	tr|M3TYK5|M3TYK5_PIG;tr|A5GFU0|A5GFU0_PIG;tr|F1SFG7|F1SFG7_PIG;tr|J9JIL3|J9JIL3_PIG	4	245	26	2800	0.187789
ko04510	Focal adhesion	tr|I3LS72|I3LS72_PIG;tr|A6YNL5|A6YNL5_PIG;tr|Q59IP2|Q59IP2_PIG;tr|F1SMF6|F1SMF6_PIG;tr|F1RQ01|F1RQ01_PIG;tr|F1RYI8|F1RYI8_PIG;tr|Q9TV77|Q9TV77_PIG;tr|F1RSR5|F1RSR5_PIG;tr|I3LJX2|I3LJX2_PIG;tr|I3LQ84|I3LQ84_PIG;tr|I3LT38|I3LT38_PIG;tr|F1SS24|F1SS24_PIG;tr|A5A8W4|A5A8W4_PIG;tr|A6N9J9|A6N9J9_PIG;tr|F1SFA7|F1SFA7_PIG;sp|Q6RVA9|CAV1_PIG	16	245	145	2800	0.194846
ko04971	Gastric acid secretion	tr|F2Z5G3|F2Z5G3_PIG;tr|F1RJ76|F1RJ76_PIG;tr|F1SJM0|F1SJM0_PIG;tr|A5GFU0|A5GFU0_PIG;tr|F1RYW2|F1RYW2_PIG;tr|J9JIL3|J9JIL3_PIG	6	245	45	2800	0.195957
ko01040	Biosynthesis of unsaturated fatty acids	tr|F1RRB7|F1RRB7_PIG;sp|Q29554|ECHA_PIG;tr|A7J0B0|A7J0B0_PIG	3	245	18	2800	0.204425
ko05144	Malaria	tr|F1RII7|F1RII7_PIG;tr|I3LGN5|I3LGN5_PIG;tr|F1RGX4|F1RGX4_PIG	3	245	18	2800	0.204425
ko04650	Natural killer cell mediated cytotoxicity	tr|L8AXK3|L8AXK3_PIG;tr|F1RNP2|F1RNP2_PIG;tr|K7ZJP7|K7ZJP7_PIG;tr|F1RHV7|F1RHV7_PIG;tr|L8B180|L8B180_PIG;tr|K7ZRK0|K7ZRK0_PIG	6	245	46	2800	0.210072
ko00592	alpha-Linolenic acid metabolism	tr|F1RRB7|F1RRB7_PIG;tr|A7J0B0|A7J0B0_PIG	2	245	10	2800	0.215809
ko00270	Cysteine and methionine metabolism	sp|P00339|LDHA_PIG;tr|F1S179|F1S179_PIG;sp|P00336|LDHB_PIG	3	245	19	2800	0.228153
ko04964	Proximal tubule bicarbonate reclamation	tr|F1RJ76|F1RJ76_PIG;tr|J9JIL3|J9JIL3_PIG;tr|F1SJM0|F1SJM0_PIG	3	245	19	2800	0.228153
ko03410	Base excision repair	sp|Q29052|ITIH1_PIG;sp|P79263|ITIH4_PIG	2	245	11	2800	0.249441
ko04977	Vitamin digestion and absorption	tr|F1SJT7|F1SJT7_PIG;tr|I3L6V5|I3L6V5_PIG	2	245	11	2800	0.249441
ko04514	Cell adhesion molecules (CAMs)	tr|F1RHV7|F1RHV7_PIG;tr|I3LGZ9|I3LGZ9_PIG;tr|I3LGN5|I3LGN5_PIG;tr|F1RNP2|F1RNP2_PIG;tr|C3VML0|C3VML0_PIG	5	245	39	2800	0.251954
ko00030	Pentose phosphate pathway	tr|F1RWY0|F1RWY0_PIG;tr|F1S4K0|F1S4K0_PIG;tr|K9IVK1|K9IVK1_PIG;tr|F1S814|F1S814_PIG	4	245	31	2800	0.285038
ko05410	Hypertrophic cardiomyopathy (HCM)	tr|F1SG00|F1SG00_PIG;sp|P67937|TPM4_PIG;tr|F2Z5B6|F2Z5B6_PIG;sp|P81271|MYH11_PIG;sp|O02668|ITIH2_PIG;tr|F1SMF6|F1SMF6_PIG	6	245	52	2800	0.300974
ko05169	Epstein-Barr virus infection	tr|L8AXK3|L8AXK3_PIG;tr|F1SDR7|F1SDR7_PIG;tr|F1RHV7|F1RHV7_PIG;tr|K7ZJP7|K7ZJP7_PIG;sp|Q6S4N2|HS71B_PIG;tr|Q865A4|Q865A4_PIG;tr|K7ZRK0|K7ZRK0_PIG;tr|F1S9Q3|F1S9Q3_PIG;tr|F1RNP2|F1RNP2_PIG;tr|F1SGT4|F1SGT4_PIG;tr|L8B180|L8B180_PIG;sp|Q5S1U1|HSPB1_PIG	12	245	117	2800	0.32407
ko00650	Butanoate metabolism	tr|I3LIL5|I3LIL5_PIG;sp|Q29554|ECHA_PIG;tr|F1RJH2|F1RJH2_PIG	3	245	23	2800	0.326588
ko05168	Herpes simplex infection	tr|F1SCY0|F1SCY0_PIG;tr|F1RY92|F1RY92_PIG;tr|F1RJN6|F1RJN6_PIG;tr|F1RHV7|F1RHV7_PIG;tr|F1SME1|F1SME1_PIG;sp|P01025|CO3_PIG;tr|Q865A4|Q865A4_PIG;tr|F1RNP2|F1RNP2_PIG	8	245	75	2800	0.332177
ko04662	B cell receptor signaling pathway	tr|L8AXK3|L8AXK3_PIG;tr|F1SC20|F1SC20_PIG;tr|K7ZJP7|K7ZJP7_PIG;tr|K7ZRK0|K7ZRK0_PIG;tr|L8B180|L8B180_PIG	5	245	44	2800	0.339987
ko03450	Non-homologous end-joining	tr|F1SS19|F1SS19_PIG	1	245	5	2800	0.367566
ko00130	Ubiquinone and other terpenoid-quinone biosynthesis	tr|F1RIR6|F1RIR6_PIG	1	245	5	2800	0.367566
ko04122	Sulfur relay system	tr|F1S179|F1S179_PIG	1	245	5	2800	0.367566
ko00980	Metabolism of xenobiotics by cytochrome P450	tr|F1S0C1|F1S0C1_PIG;sp|Q28960|CBR1_PIG;tr|Q3S3F7|Q3S3F7_PIG	3	245	25	2800	0.376243
ko00500	Starch and sucrose metabolism	tr|E0X6R2|E0X6R2_PIG;tr|F1S814|F1S814_PIG;tr|I3L6A4|I3L6A4_PIG	3	245	25	2800	0.376243
ko04910	Insulin signaling pathway	tr|F1S4K0|F1S4K0_PIG;tr|E0X6R2|E0X6R2_PIG;tr|F1RJ12|F1RJ12_PIG;tr|F1RYW2|F1RYW2_PIG;tr|F2Z5G3|F2Z5G3_PIG;tr|A5YV76|A5YV76_PIG;tr|A0ZYT4|A0ZYT4_PIG;tr|F1SC49|F1SC49_PIG	8	245	79	2800	0.387133
ko04620	Toll-like receptor signaling pathway	tr|B3F714|B3F714_PIG;tr|A0MWC5|A0MWC5_PIG;tr|A7J150|A7J150_PIG;tr|A6N9J9|A6N9J9_PIG	4	245	36	2800	0.387845
ko04145	Phagosome	tr|K7ZJP7|K7ZJP7_PIG;tr|K7ZRK0|K7ZRK0_PIG;tr|F1RHV7|F1RHV7_PIG;sp|P01025|CO3_PIG;tr|G9K122|G9K122_PIG;tr|A0MWC5|A0MWC5_PIG;tr|F1RN44|F1RN44_PIG;tr|F1RNP2|F1RNP2_PIG;tr|F1S4J6|F1S4J6_PIG;tr|L8B180|L8B180_PIG;tr|L8AXK3|L8AXK3_PIG	11	245	112	2800	0.389907
ko04916	Melanogenesis	tr|A5GFU0|A5GFU0_PIG;tr|F2Z5G3|F2Z5G3_PIG;tr|F1RYW2|F1RYW2_PIG	3	245	26	2800	0.400823
ko05031	Amphetamine addiction	tr|F1RYW2|F1RYW2_PIG;tr|A5GFU0|A5GFU0_PIG;tr|F2Z5G3|F2Z5G3_PIG	3	245	26	2800	0.400823
ko00830	Retinol metabolism	tr|F1S0C1|F1S0C1_PIG;sp|Q8WNV7|DHRS4_PIG	2	245	16	2800	0.414761
ko04742	Taste transduction	tr|A5GFU0|A5GFU0_PIG	1	245	6	2800	0.423003
ko04115	p53 signaling pathway	tr|I3LQ27|I3LQ27_PIG;tr|F1SMW3|F1SMW3_PIG;sp|P79335|PAI1_PIG	3	245	27	2800	0.42513
ko04666	Fc gamma R-mediated phagocytosis	tr|F1SFG7|F1SFG7_PIG;tr|L8B180|L8B180_PIG;tr|K7ZRK0|K7ZRK0_PIG;tr|K7ZJP7|K7ZJP7_PIG;tr|L8AXK3|L8AXK3_PIG;sp|P10668|COF1_PIG;sp|Q5G6V9|COF2_PIG	7	245	71	2800	0.429536
ko04745	Phototransduction - fly	tr|F2Z5G3|F2Z5G3_PIG;tr|F1RYW2|F1RYW2_PIG	2	245	17	2800	0.445886
ko00480	Glutathione metabolism	tr|I3LDC7|I3LDC7_PIG;tr|F1SEI7|F1SEI7_PIG;tr|F1SK00|F1SK00_PIG;tr|Q6UJZ1|Q6UJZ1_PIG	4	245	40	2800	0.468951
ko00982	Drug metabolism - cytochrome P450	sp|P16549|FMO1_PIG;tr|F1S0C1|F1S0C1_PIG	2	245	18	2800	0.476069
ko04270	Vascular smooth muscle contraction	tr|A5GFU0|A5GFU0_PIG;tr|F1SNH3|F1SNH3_PIG;tr|F2Z5G3|F2Z5G3_PIG;sp|P81271|MYH11_PIG;tr|Q9TV77|Q9TV77_PIG;tr|F1RYW2|F1RYW2_PIG	6	245	63	2800	0.478085
ko05142	Chagas disease (American trypanosomiasis)	tr|A5GFU0|A5GFU0_PIG;tr|F1RJ31|F1RJ31_PIG;sp|P01025|CO3_PIG;sp|P79335|PAI1_PIG	4	245	41	2800	0.488665
ko00140	Steroid hormone biosynthesis	sp|P79430|CP192_PIG;sp|P19100|CP17A_PIG	2	245	19	2800	0.505235
ko04664	Fc epsilon RI signaling pathway	tr|L8B180|L8B180_PIG;tr|K7ZJP7|K7ZJP7_PIG;tr|K7ZRK0|K7ZRK0_PIG;tr|L8AXK3|L8AXK3_PIG	4	245	42	2800	0.508078
ko05160	Hepatitis C	tr|C3VML0|C3VML0_PIG;tr|Q865A4|Q865A4_PIG;tr|F1RJN6|F1RJN6_PIG;tr|F1SCY0|F1SCY0_PIG;tr|I3LGZ9|I3LGZ9_PIG	5	245	54	2800	0.517331
ko00061	Fatty acid biosynthesis	tr|A5YV76|A5YV76_PIG	1	245	8	2800	0.519774
ko00072	Synthesis and degradation of ketone bodies	tr|I3LIL5|I3LIL5_PIG	1	245	8	2800	0.519774
ko04912	GnRH signaling pathway	tr|F2Z5G3|F2Z5G3_PIG;tr|A5GFU0|A5GFU0_PIG;tr|F1RYW2|F1RYW2_PIG;tr|F1RMN7|F1RMN7_PIG	4	245	43	2800	0.527157
ko00860	Porphyrin and chlorophyll metabolism	tr|F1RIP3|F1RIP3_PIG;tr|I3LR69|I3LR69_PIG	2	245	20	2800	0.533332
ko00564	Glycerophospholipid metabolism	tr|C0KEG5|C0KEG5_PIG;tr|F1RWN0|F1RWN0_PIG;tr|I3LLU0|I3LLU0_PIG	3	245	32	2800	0.54032
ko04150	mTOR signaling pathway	tr|A0ZYT4|A0ZYT4_PIG;tr|I3L594|I3L594_PIG	2	245	22	2800	0.586184
ko05014	Amyotrophic lateral sclerosis (ALS)	tr|Q6UJZ1|Q6UJZ1_PIG;tr|F1SGS9|F1SGS9_PIG	2	245	23	2800	0.610908
ko05034	Alcoholism	tr|B1PEY3|B1PEY3_PIG;tr|A5GFU0|A5GFU0_PIG;tr|F2Z5G3|F2Z5G3_PIG;tr|F1RYW2|F1RYW2_PIG	4	245	48	2800	0.61667
ko05130	Pathogenic Escherichia coli infection	tr|A0MWC5|A0MWC5_PIG;tr|I3LGZ9|I3LGZ9_PIG;tr|C3VML0|C3VML0_PIG;tr|F1SDR7|F1SDR7_PIG;tr|F1S0J8|F1S0J8_PIG;tr|F1S0K1|F1S0K1_PIG	6	245	74	2800	0.640077
ko04966	Collecting duct acid secretion	tr|F1RJ76|F1RJ76_PIG;tr|F1SJM0|F1SJM0_PIG	2	245	26	2800	0.678294
ko04720	Long-term potentiation	tr|F2Z5G3|F2Z5G3_PIG;tr|Q9TV77|Q9TV77_PIG;tr|F1RYW2|F1RYW2_PIG	3	245	40	2800	0.693788
ko05216	Thyroid cancer	tr|F1SL01|F1SL01_PIG	1	245	13	2800	0.696706
ko04962	Vasopressin-regulated water reabsorption	tr|F1SQW8|F1SQW8_PIG;tr|A5GFU0|A5GFU0_PIG	2	245	28	2800	0.717736
ko00900	Terpenoid backbone biosynthesis	tr|D0G7E0|D0G7E0_PIG	1	245	14	2800	0.723368
ko03060	Protein export	tr|F1RS36|F1RS36_PIG	1	245	14	2800	0.723368
ko04722	Neurotrophin signaling pathway	tr|F1SQW8|F1SQW8_PIG;tr|F1SDR7|F1SDR7_PIG;tr|F2Z5G3|F2Z5G3_PIG;tr|F1RYW2|F1RYW2_PIG	4	245	57	2800	0.748841
ko00051	Fructose and mannose metabolism	tr|F1S4K0|F1S4K0_PIG;tr|D0G7F6|D0G7F6_PIG	2	245	30	2800	0.753046
ko05222	Small cell lung cancer	tr|F1RJ31|F1RJ31_PIG;tr|Q8SPR3|Q8SPR3_PIG;tr|F1SS24|F1SS24_PIG	3	245	44	2800	0.754623
ko04114	Oocyte meiosis	tr|F1SDR7|F1SDR7_PIG;tr|F2Z5G3|F2Z5G3_PIG;tr|F1RYW2|F1RYW2_PIG	3	245	44	2800	0.754623
ko05100	Bacterial invasion of epithelial cells	sp|Q6RVA9|CAV1_PIG;tr|M3VH74|M3VH74_PIG;tr|F1SS24|F1SS24_PIG;tr|F1SFG7|F1SFG7_PIG	4	245	58	2800	0.761127
ko00520	Amino sugar and nucleotide sugar metabolism	tr|I3LL32|I3LL32_PIG;tr|F1S814|F1S814_PIG;sp|Q9BEC7|NPL_PIG	3	245	45	2800	0.768225
ko04070	Phosphatidylinositol signaling system	tr|F2Z5G3|F2Z5G3_PIG;tr|I3LJB6|I3LJB6_PIG;tr|F1RYW2|F1RYW2_PIG	3	245	45	2800	0.768225
ko05214	Glioma	tr|F2Z5G3|F2Z5G3_PIG;tr|F1RYW2|F1RYW2_PIG	2	245	31	2800	0.769235
ko05030	Cocaine addiction	tr|A5GFU0|A5GFU0_PIG	1	245	16	2800	0.769891
ko04141	Protein processing in endoplasmic reticulum	tr|F1SIH8|F1SIH8_PIG;tr|F1SAW8|F1SAW8_PIG;tr|F1S9Q3|F1S9Q3_PIG;tr|A6YNL5|A6YNL5_PIG;sp|Q6S4N2|HS71B_PIG;tr|Q865A4|Q865A4_PIG;tr|F1RS36|F1RS36_PIG;tr|I3LGC2|I3LGC2_PIG	8	245	113	2800	0.787222
ko05132	Salmonella infection	tr|A7J150|A7J150_PIG;tr|F1RJ31|F1RJ31_PIG;tr|A0MWC5|A0MWC5_PIG;tr|B3F714|B3F714_PIG;sp|P81271|MYH11_PIG	5	245	74	2800	0.78991
ko04960	Aldosterone-regulated sodium reabsorption	tr|J9JIL3|J9JIL3_PIG	1	245	17	2800	0.790141
ko00350	Tyrosine metabolism	tr|F1S0C1|F1S0C1_PIG	1	245	17	2800	0.790141
ko05032	Morphine addiction	tr|A5GFU0|A5GFU0_PIG	1	245	18	2800	0.808616
ko00062	Fatty acid elongation	sp|Q29554|ECHA_PIG	1	245	18	2800	0.808616
ko04670	Leukocyte transendothelial migration	tr|F1RSR5|F1RSR5_PIG;tr|F1SC56|F1SC56_PIG;tr|I3LGZ9|I3LGZ9_PIG;tr|K7GL43|K7GL43_PIG;tr|C3VML0|C3VML0_PIG	5	245	76	2800	0.809072
ko00562	Inositol phosphate metabolism	tr|I3LJB6|I3LJB6_PIG;tr|D0G7F6|D0G7F6_PIG	2	245	34	2800	0.812385
ko04920	Adipocytokine signaling pathway	tr|F1RY67|F1RY67_PIG;tr|Q95JG9|Q95JG9_PIG	2	245	34	2800	0.812385
ko04210	Apoptosis	tr|F1S131|F1S131_PIG;tr|A6YNL5|A6YNL5_PIG	2	245	34	2800	0.812385
ko00760	Nicotinate and nicotinamide metabolism	tr|F1RMA7|F1RMA7_PIG	1	245	19	2800	0.82547
ko05166	HTLV-I infection	tr|F1RHV7|F1RHV7_PIG;tr|F1RQ01|F1RQ01_PIG;tr|F1RNP2|F1RNP2_PIG;tr|F1SJR8|F1SJR8_PIG;sp|Q9MZ15|VDAC2_PIG	5	245	79	2800	0.835192
ko04370	VEGF signaling pathway	tr|Q8SPR3|Q8SPR3_PIG;sp|Q5S1U1|HSPB1_PIG	2	245	36	2800	0.837017
ko04973	Carbohydrate digestion and absorption	tr|J9JIL3|J9JIL3_PIG	1	245	20	2800	0.840846
ko00565	Ether lipid metabolism	tr|C0KEG5|C0KEG5_PIG	1	245	20	2800	0.840846
ko04726	Serotonergic synapse	tr|Q8SPR3|Q8SPR3_PIG;tr|A5GFU0|A5GFU0_PIG	2	245	37	2800	0.848208
ko03010	Ribosome	tr|F1RYZ0|F1RYZ0_PIG;tr|Q29194|Q29194_PIG;tr|F2Z5K6|F2Z5K6_PIG;tr|F2Z5U0|F2Z5U0_PIG;sp|Q29361|RL35_PIG	5	245	81	2800	0.850938
ko05219	Bladder cancer	tr|F1SC56|F1SC56_PIG	1	245	21	2800	0.854872
ko04130	SNARE interactions in vesicular transport	tr|F1SI24|F1SI24_PIG	1	245	21	2800	0.854872
ko00052	Galactose metabolism	tr|F1S814|F1S814_PIG	1	245	21	2800	0.854872
ko00250	Alanine, aspartate and glutamate metabolism	tr|I3LNB4|I3LNB4_PIG	1	245	21	2800	0.854872
ko04721	Synaptic vesicle cycle	tr|F1SFG7|F1SFG7_PIG;tr|F1SI24|F1SI24_PIG	2	245	38	2800	0.858697
ko04142	Lysosome	tr|F1SPK8|F1SPK8_PIG;tr|F1S4J6|F1S4J6_PIG;tr|F1SD70|F1SD70_PIG;tr|F1RN44|F1RN44_PIG;tr|F1ST28|F1ST28_PIG;tr|F1S0V6|F1S0V6_PIG	6	245	96	2800	0.859241
ko04728	Dopaminergic synapse	tr|F2Z5G3|F2Z5G3_PIG;tr|F1RYW2|F1RYW2_PIG;tr|A5GFU0|A5GFU0_PIG	3	245	54	2800	0.864825
ko04144	Endocytosis	sp|Q6S4N2|HS71B_PIG;tr|F1S7L8|F1S7L8_PIG;tr|F1RHV7|F1RHV7_PIG;tr|F1SFG7|F1SFG7_PIG;tr|F1S9Q3|F1S9Q3_PIG;tr|F1S819|F1S819_PIG;tr|F1RNP2|F1RNP2_PIG;sp|Q6RVA9|CAV1_PIG	8	245	125	2800	0.870186
ko04010	MAPK signaling pathway	sp|Q29052|ITIH1_PIG;tr|F1S9Q3|F1S9Q3_PIG;tr|A0MWC5|A0MWC5_PIG;sp|Q5S1U1|HSPB1_PIG;sp|O02668|ITIH2_PIG;sp|Q6S4N2|HS71B_PIG	6	245	100	2800	0.884087
ko05412	Arrhythmogenic right ventricular cardiomyopathy (ARVC)	tr|F1SMF6|F1SMF6_PIG;sp|O02668|ITIH2_PIG	2	245	43	2800	0.901873
ko05110	Vibrio cholerae infection	tr|A5GFU0|A5GFU0_PIG;tr|F1SAW8|F1SAW8_PIG	2	245	43	2800	0.901873
ko05164	Influenza A	sp|P06867|PLMN_PIG;tr|Q865A4|Q865A4_PIG;sp|Q6S4N2|HS71B_PIG;tr|F1S9Q3|F1S9Q3_PIG;tr|F1RJN6|F1RJN6_PIG	5	245	89	2800	0.901976
ko05145	Toxoplasmosis	sp|Q6S4N2|HS71B_PIG;tr|F1RJ31|F1RJ31_PIG;tr|F1S9Q3|F1S9Q3_PIG	3	245	60	2800	0.907734
ko04350	TGF-beta signaling pathway	sp|Q9XSD9-2|PGS2_PIG	1	245	28	2800	0.923992
ko04810	Regulation of actin cytoskeleton	tr|A0MWC5|A0MWC5_PIG;tr|F1RSR5|F1RSR5_PIG;sp|P81271|MYH11_PIG;tr|Q9TV77|Q9TV77_PIG;sp|Q5G6V9|COF2_PIG;sp|P10668|COF1_PIG;tr|F1SS24|F1SS24_PIG;tr|F1SMF6|F1SMF6_PIG	8	245	140	2800	0.934883
ko04723	Retrograde endocannabinoid signaling	tr|Q8SPR3|Q8SPR3_PIG	1	245	30	2800	0.936836
ko04730	Long-term depression	tr|A5GFU0|A5GFU0_PIG	1	245	33	2800	0.952163
ko05212	Pancreatic cancer	tr|F1RSR5|F1RSR5_PIG	1	245	34	2800	0.956398
ko04530	Tight junction	tr|F1RMA7|F1RMA7_PIG;sp|P81271|MYH11_PIG;tr|I3LGZ9|I3LGZ9_PIG;tr|F1S3M9|F1S3M9_PIG;tr|C3VML0|C3VML0_PIG	5	245	106	2800	0.962898
ko03018	RNA degradation	tr|I3LK59|I3LK59_PIG;sp|Q1KYT0|ENOB_PIG	2	245	56	2800	0.963531
ko04724	Glutamatergic synapse	tr|A5GFU0|A5GFU0_PIG	1	245	36	2800	0.963782
ko03050	Proteasome	tr|I3LCC6|I3LCC6_PIG	1	245	38	2800	0.969919
ko04360	Axon guidance	sp|P10668|COF1_PIG;sp|Q5G6V9|COF2_PIG	2	245	59	2800	0.971179
ko04110	Cell cycle	tr|F1SDR7|F1SDR7_PIG	1	245	39	2800	0.972587
ko00230	Purine metabolism	sp|P50390|TTHY_PIG;tr|F6PVJ7|F6PVJ7_PIG;tr|F1S814|F1S814_PIG	3	245	79	2800	0.97484
ko00240	Pyrimidine metabolism	tr|F6PVJ7|F6PVJ7_PIG	1	245	41	2800	0.977237
ko00970	Aminoacyl-tRNA biosynthesis	tr|F1RUN2|F1RUN2_PIG	1	245	43	2800	0.981101
ko04380	Osteoclast differentiation	tr|F1SC20|F1SC20_PIG	1	245	44	2800	0.98278
ko04540	Gap junction	tr|A5GFU0|A5GFU0_PIG	1	245	46	2800	0.985706
ko05200	Pathways in cancer	tr|F1RJ31|F1RJ31_PIG;tr|F1SS24|F1SS24_PIG;tr|F1SC56|F1SC56_PIG;tr|Q8SPR3|Q8SPR3_PIG;tr|F1SL01|F1SL01_PIG;tr|F1RSR5|F1RSR5_PIG	6	245	141	2800	0.988418
ko03040	Spliceosome	tr|F1S9Q3|F1S9Q3_PIG;sp|Q6S4N2|HS71B_PIG;tr|F1RZ16|F1RZ16_PIG;tr|F1RY92|F1RY92_PIG	4	245	113	2800	0.992076
ko05131	Shigellosis	tr|F1SGT4|F1SGT4_PIG	1	245	54	2800	0.993224
ko04310	Wnt signaling pathway	tr|F1SV71|F1SV71_PIG	1	245	58	2800	0.995338
ko04520	Adherens junction	tr|F1SC49|F1SC49_PIG	1	245	63	2800	0.997081
ko03013	RNA transport	tr|I3L594|I3L594_PIG;tr|A0ZYT4|A0ZYT4_PIG	2	245	119	2800	0.999813
